# Supplementary material for: Combining association with linkage mapping to dissect the phenolamides metabolism of the maize kernel
Source: Front Plant Sci. 2024 Apr 12;15:1376405. doi: 10.3389/fpls.2024.1376405 (PMC11047430; doi:10.3389/fpls.2024.1376405)
Supplement: Supplementary Table 1 — Phenolamide intensities of each line in AMP and both BB and ZY populations planted across multiple environments. [file DataSheet_1.zip › Table S2.xlsx]

## Sheet: Sheet1
Table S2. Range and mean of fold changes of phenolamides traits measured in AMP and both BB and ZY populations.
Experiment	No. of phenolamides	Fold Change(Mean)	Fold Change(Range)	cv (mean)	cv (Range)
AMPE1	16	4284.1	5.2-40663.0	1.4934	0.2541-4.3836
AMPE2	16	3026	14.2-10633.3	1.1859	0.2893-2.8733
BBE1	15	1123.6	4.3-6985.3	1.2103	0.3557-2.7715
BBE2	16	1211.8	4.8-8316.8	1.3436	0.4371-4.1644
ZYE1	15	2737.2	8.4-24123.7	1.3114	0.2648-2.4537
ZYE2	16	6352.5	13.5-83045.1	1.3675	0.3807-2.7064
