# Supplementary material for: Combining association with linkage mapping to dissect the phenolamides metabolism of the maize kernel
Source: Front Plant Sci. 2024 Apr 12;15:1376405. doi: 10.3389/fpls.2024.1376405 (PMC11047430; doi:10.3389/fpls.2024.1376405)
Supplement: Supplementary Table 1 — Phenolamide intensities of each line in AMP and both BB and ZY populations planted across multiple environments. [file DataSheet_1.zip › Table S3.xlsx]

## Sheet: Sheet1
Table S3. The heritability distribution of phenolamides in different populations and environments
trait	AMP	BB	ZY
n0979	0.423527	0.879984	0.242931
n1048	0.917814	-	-
n1544-1	0.829027	0.561082	0.370732
n1377	0.785143	0.508481	0.0582485
n0183	0.738911	0.702938	0.752703
n0945	0.733193	0.71284	0.730764
n0436	0.726517	0.693696	0.576216
n0271	0.695106	0.699451	0.315514
n0380	0.693137	0.608403	0.60494
n1394	0.67871	0.6131	0.110723
n0130	0.664905	0.237879	0.0194748
n0412	0.65242	0.661467	0.536199
n1376	0.635663	0.581366	0.34078
n0439	0.627285	0.478007	0.67822
n0381-1	0.617717	0.676768	-
n1243	0.488905	0.514237	0.426002
