# Supplementary material for: Combining association with linkage mapping to dissect the phenolamides metabolism of the maize kernel
Source: Front Plant Sci. 2024 Apr 12;15:1376405. doi: 10.3389/fpls.2024.1376405 (PMC11047430; doi:10.3389/fpls.2024.1376405)
Supplement: Supplementary Table 1 — Phenolamide intensities of each line in AMP and both BB and ZY populations planted across multiple environments. [file DataSheet_1.zip › Table S4.xlsx]

## Sheet: AMPE1
Table S4 Significant correlation between each phenolamide
node1	node2	r	p value
n0130	n0271	0.439109	0
n0130	n0979	0.458657	0
n0130	n1376	0.521979	0
n1394	n0130	0.56036	0
n0130	n1377	0.321865	1.31e-09
n0183	n0945	0.427454	2.22e-16
n0271	n0979	0.462614	0
n0271	n1394	0.417555	8.88e-16
n0271	n1376	0.396781	3.13e-14
n0412	n0380	0.730148	0
n0380	n0439	0.393352	5.44e-14
n1544-1	n0380	0.390551	8.48e-14
n0380	n0436	0.382922	2.78e-13
n0412	n0436	0.795911	0
n0945	n0412	0.670258	0
n0436	n0945	0.798134	0
n0439	n1544-1	0.762241	0
n1243	n0945	0.302718	1.29e-08
n0979	n1376	0.819512	0
n0979	n1394	0.617794	0
n0979	n1377	0.417706	8.88e-16
n1376	n1377	0.432534	0
n1376	n1394	0.867095	0
n1377	n1394	0.473555	0

## Sheet: AMPE2
node1	node2	r	p value
n0130	n1376	0.439733	0
n1394	n0130	0.54889	0
n0183	n0945	0.57634	0
n0380	n0412	0.800618	0
n0380	n0436	0.484921	0
n0436	n0412	0.798769	0
n0412	n0945	0.646072	0
n0436	n0945	0.873831	0
n0439	n1544-1	0.857978	0
n0979	n1376	0.812078	0
n0979	n1394	0.654483	0
n1376	n1394	0.795343	0
n1377	n1394	0.46196	0
n1376	n1377	0.427981	2.22e-16
n0183	n1243	0.416033	1.78e-15
n0979	n1377	0.412899	3.11e-15
n0183	n0436	0.404314	1.31e-14
n0945	n1243	0.403518	1.51e-14
n1243	n0436	0.381802	4.55e-13
n0130	n1377	0.376285	1.04e-12
n0183	n0412	0.375776	1.12e-12
n1544-1	n0380	0.353262	2.79e-11
n0130	n0271	0.349838	4.44e-11
n0130	n0979	0.320972	1.83e-09
n0380	n0945	0.309112	7.53e-09
n0271	n1394	0.307735	8.84e-09
n0183	n0380	0.304613	1.27e-08

## Sheet: BBE1
node1	node2	r	p value
n1394	n1376	0.976959	1.25e-116
n1377	n1394	0.933499	4.45e-78
n1376	n1377	0.92861	1.55e-75
n0945	n0436	0.884896	1.25e-58
n0436	n0412	0.878495	9.64e-57
n0979	n1376	0.869656	2.63e-54
n0412	n0945	0.84033	2.42e-47
n0380	n0412	0.839393	3.82e-47
n0979	n1394	0.82335	6.32e-44
n0979	n1377	0.80745	4.83e-41
n0183	n0945	0.766308	1.1e-34
n0380	n0945	0.716339	1.59e-28
n0439	n1544-1	0.701989	5.37e-27
n0380	n0436	0.632809	9.64e-21
n0130	n0271	0.548571	5.58e-15
n0183	n0412	0.536342	2.84e-14
n0183	n0436	0.527498	8.87e-14
n0183	n0380	0.527014	9.44e-14
n0183	n1243	0.49403	4.94e-12
n0130	n1377	0.475855	3.68e-11
n0130	n1394	0.452398	4.14e-10
n0271	n1377	0.450806	4.85e-10
n0271	n1394	0.42284	6.81e-09
n1544-1	n0380	0.378687	2.79e-07
n0271	n1376	0.370779	5.12e-07
n0130	n1376	0.37006	5.41e-07
n1243	n0945	0.351296	2.15e-06
n0271	n0979	0.303423	4.95e-05
n0130	n0412	-0.307608	3.84e-05
n0130	n0945	-0.358762	1.25e-06

## Sheet: BBE2
node1	node2	r	p value
n1394	n1376	0.955997	6.34e-92
n0436	n0945	0.923882	2.09e-72
n0412	n0436	0.885742	3.23e-58
n0979	n1394	0.856903	1.65e-50
n0380	n0412	0.856257	2.34e-50
n1377	n1394	0.850794	4.3e-49
n0412	n0945	0.843121	2.11e-47
n0979	n1376	0.828847	1.75e-44
n1376	n1377	0.800182	2.29e-39
n0979	n1377	0.734041	3.29e-30
n0183	n0945	0.680715	1.28e-24
n0380	n0436	0.675529	3.89e-24
n0380	n0945	0.633745	1.37e-20
n1544-1	n0439	0.617852	2.22e-19
n0271	n1394	0.537169	3.61e-14
n0183	n0412	0.535325	4.58e-14
n0183	n0436	0.511603	8.62e-13
n0271	n1376	0.510756	9.53e-13
n0271	n1377	0.490033	1.03e-11
n0183	n0380	0.447219	8.67e-10
n0945	n1243	0.391263	1.21e-07
n1243	n0183	0.389135	1.44e-07
n0130	n1394	0.369655	6.5e-07
n0439	n0380	0.362498	1.1e-06
n0271	n0979	0.352462	2.27e-06
n0436	n1243	0.333985	8.03e-06
n0130	n1377	0.332394	8.93e-06
n0130	n0271	0.3316	9.4e-06
n1376	n0130	0.320257	1.95e-05
n0130	n0380	-0.399133	6.39e-08
n0130	n0183	-0.402941	4.66e-08
n0130	n0436	-0.425547	6.55e-09
n0130	n0412	-0.43473	2.83e-09
n0130	n0945	-0.451922	5.49e-10

## Sheet: ZYE1
node1	node2	r	p value
n1376	n1394	0.929656	2.3e-67
n0439	n1544-1	0.895951	4.33e-55
n0436	n0945	0.85711	2.39e-45
n0380	n0412	0.843972	1.08e-42
n0183	n0945	0.83495	5.28e-41
n0412	n0436	0.707328	1.63e-24
n0979	n1376	0.700152	7.44e-24
n0412	n0945	0.692293	3.74e-23
n1394	n0979	0.640394	4.95e-19
n0130	n1377	0.610355	5.49e-17
n0130	n1394	0.603468	1.51e-16
n1377	n1394	0.599289	2.75e-16
n0183	n0412	0.581286	3.33e-15
n0183	n0436	0.57061	1.36e-14
n0271	n1377	0.51139	1.43e-11
n1243	n0271	0.505057	2.78e-11
n0271	n1394	0.497429	6.11e-11
n1376	n1377	0.494046	8.6e-11
n0945	n1243	0.484702	2.17e-10
n0130	n1376	0.481988	2.83e-10
n0183	n1243	0.468361	1.03e-09
n0271	n0979	0.458241	2.58e-09
n0380	n0439	0.445384	7.99e-09
n0183	n0380	0.444917	8.31e-09
n0130	n0271	0.432658	2.33e-08
n0130	n0979	0.403749	2.28e-07
n0271	n1376	0.390226	6.15e-07
n0380	n0945	0.375346	1.75e-06
n0380	n0436	0.336705	2.08e-05
n0979	n1377	0.335132	2.29e-05
n0436	n1243	0.329996	3.1e-05
n1544-1	n0380	0.353736	7.27e-06

## Sheet: ZYE2
node1	node2	r	p value
n0439	n1544-1	0.911217	1.89e-65
n0979	n1376	0.898775	5.6e-61
n0436	n0945	0.871753	5.32e-53
n0183	n0945	0.857254	1.96e-49
n0412	n0436	0.829042	1.66e-43
n0412	n0945	0.800767	1.45e-38
n0380	n0412	0.713676	2.67e-27
n0979	n1377	0.708692	8.78e-27
n1376	n1377	0.700216	6.28e-26
n0183	n0436	0.674821	1.54e-23
n0183	n0412	0.647436	3.25e-21
n0380	n0439	0.646505	3.86e-21
n0130	n1376	0.614309	1.06e-18
n1544-1	n0380	0.596344	1.85e-17
n0979	n1243	0.583631	1.26e-16
n0130	n1377	0.573252	5.68e-16
n1243	n1376	0.568548	1.1e-15
n1243	n1377	0.558467	4.44e-15
n1376	n1394	0.543888	3.06e-14
n1377	n1394	0.526829	2.61e-13
n0130	n0979	0.493787	1.2e-11
n0271	n1376	0.492073	1.44e-11
n0271	n1377	0.418589	1.81e-08
n0183	n0380	0.409756	3.82e-08
n0979	n1394	0.407778	4.51e-08
n0380	n0945	0.392389	1.57e-07
n0380	n0436	0.388792	2.08e-07
n0130	n0271	0.379413	4.27e-07
n0183	n1243	0.359553	1.82e-06
n0271	n0979	0.356713	2.23e-06
n1394	n0130	0.34512	4.93e-06
n0183	n1048	0.33176	1.19e-05
n1243	n1394	0.31323	3.76e-05
n1048	n0412	0.311225	4.24e-05
n0945	n1048	0.305007	6.13e-05
