# Supplementary material for: Combining association with linkage mapping to dissect the phenolamides metabolism of the maize kernel
Source: Front Plant Sci. 2024 Apr 12;15:1376405. doi: 10.3389/fpls.2024.1376405 (PMC11047430; doi:10.3389/fpls.2024.1376405)
Supplement: Supplementary Table 1 — Phenolamide intensities of each line in AMP and both BB and ZY populations planted across multiple environments. [file DataSheet_1.zip › Table S5.xlsx]

## Sheet: Sheet1
Table S5 Significant correlation between phenolamides and agronomy traits
node1	node2	r	p value
n0130	CD	0.145344	0.0107784
n0130	CW	0.22071	9.64e-05
n0130	HD	0.222934	8.15e-05
n0130	KL	-0.11747	0.0396897
n0130	LL	0.177677	0.00177589
n0130	LW	0.11743	0.0397573
n0130	PS	0.238229	2.47e-05
n0130	ST	0.200798	0.00040007
n0130	ULN	0.121556	0.033251
n0183	SCMV	0.130942	0.021744
n0271	CW	0.167803	0.00318714
n0271	EL	0.229559	4.9e-05
n0271	KT	0.142737	0.0122944
n0271	LW	0.156967	0.00584831
n0380	KW	0.114636	0.0447491
n0381-1	CC	-0.183258	0.00160165
n0381-1	TBN	0.171968	0.00249963
n0381-1	TML	0.122519	0.0318701
n0381-1	ULN	0.11714	0.0402529
n0412	TML	-0.112534	0.048842
n0436	CC	-0.120829	0.0384005
n0436	EL	-0.143145	0.0120455
n0436	TML	-0.123253	0.0308506
n0439	EH	-0.113749	0.0464386
n0439	KT	0.126523	0.0266417
n0945	CC	-0.127416	0.0289382
n0979	CC	-0.172227	0.00304986
n0979	HD	0.235336	3.11e-05
n0979	KL	-0.245247	1.39e-05
n0979	LW	0.122563	0.0318072
n0979	PS	0.230375	4.6e-05
n0979	ST	0.208892	0.000227901
n0979	TBN	0.11737	0.0398597
n0979	TML	-0.121016	0.0340473
n0979	ULN	0.146413	0.0102064
n1048	KL	0.143744	0.0116881
n1048	KW	-0.144753	0.0111067
n1243	KL	-0.13127	0.0214138
n1376	CC	-0.138626	0.0173923
n1376	CD	0.116118	0.0420392
n1376	CW	0.126851	0.0262473
n1376	HD	0.175131	0.00207092
n1376	KL	-0.197587	0.000497186
n1376	PS	0.159892	0.00498188
n1376	ST	0.123846	0.0300478
n1376	ULN	0.114324	0.045338
n1377	HD	0.146622	0.0100979
n1377	LL	0.137292	0.0160779
n1377	PS	0.13704	0.0162752
n1377	ST	0.114409	0.0451762
n1394	CW	0.139757	0.0142545
n1394	HD	0.183556	0.00123561
n1394	KL	-0.160172	0.00490537
n1394	LL	0.129782	0.0229466
n1394	PS	0.167102	0.00331829
n1394	ST	0.136747	0.0165076
n1544-1	ERN	-0.147324	0.0097405
n1544-1	KL	-0.154008	0.00685986
n1544-1	PH	-0.132861	0.0198719
