# Supplementary material for: Combining association with linkage mapping to dissect the phenolamides metabolism of the maize kernel
Source: Front Plant Sci. 2024 Apr 12;15:1376405. doi: 10.3389/fpls.2024.1376405 (PMC11047430; doi:10.3389/fpls.2024.1376405)
Supplement: Supplementary Table 1 — Phenolamide intensities of each line in AMP and both BB and ZY populations planted across multiple environments. [file DataSheet_1.zip › Table S6.xlsx]

## Sheet: Sheet1
Table S6. QTL mapping summary of phenolamides related traits detected from three RIL populations.
Trait	Metabolites	Pop	Chromosome	Peak(bp)	Peak Marker	LOD	R2(%)a	Left_cMb	Right_cMc	Left_bpd	Right_bpe
n0130	N-Feruloylputrescine	BBE1	2	12644166	zfl2.9	3.45277	6.2712	50.8	58.8	11369240	14222128
n0130	N-Feruloylputrescine	BBE1	10	11083286	PZE-110012640	4.36916	8.4734	31.2	39.7	7103692	11722338
n0183	N-(coumaroyl-O-hexoside)-spermidine	BBE1	1	255576116	PZE-101206527	3.49403	4.7881	184.5	187.8	253493820	256489030
n0183	N-(coumaroyl-O-hexoside)-spermidine	BBE1	4	196928187	SYN34685	9.06406	13.4026	136.8	140.9	191364370	202075058
n0183	N-(coumaroyl-O-hexoside)-spermidine	BBE1	10	11083286	PZE-110012640	9.53094	14.4246	36.5	40.1	10606397	11904525
n0183	N-(coumaroyl-O-hexoside)-spermidine	BBE1	10	77105924	SYN18004	4.54072	7.6256	44.5	47.2	33750246	77258388
n0271	Dicoumaroylputrescine	BBE1	2	3229157	PZE-102006148	7.15527	13.5933	8.6	20.7	2274276	3805681
n0271	Dicoumaroylputrescine	BBE1	2	4365980	PZE-102009755	5.33551	10.8744	22	23.6	4193425	4365980
n0271	Dicoumaroylputrescine	BBE1	4	75504210	PZE-104049041	4.72964	9.1986	74.9	76.1	75017791	81608351
n0271	Dicoumaroylputrescine	BBE1	4	146289415	PZE-104074421	6.25842	11.4072	83.8	86.7	145614231	153270212
n0380	N-(caffeoyl-O-hexoside)-spermidine	BBE1	2	200747334	PZE-102153698	3.89142	5.8723	146	151.7	194485400	203154378
n0380	N-(caffeoyl-O-hexoside)-spermidine	BBE1	4	31115445	PZE-104025992	4.27796	6.4306	62.4	70.8	23555272	38023367
n0380	N-(caffeoyl-O-hexoside)-spermidine	BBE1	4	188626564	SYN25813	5.64169	8.6595	131.7	134.3	188487198	190051291
n0380	N-(caffeoyl-O-hexoside)-spermidine	BBE1	4	196928187	SYN34685	3.91531	6.1264	136.8	142.2	191364370	209955047
n0380	N-(caffeoyl-O-hexoside)-spermidine	BBE1	10	10796751	SYN17213	9.78719	15.9363	34.9	38.6	10142643	11190679
n0380	N-(caffeoyl-O-hexoside)-spermidine	BBE1	10	37755054	SYN6488	3.55049	6.488	44.5	47	33750246	77258388
n0381-1	Diferuloylputrescine	BBE1	1	200161821	PZE-101157937	5.75027	11.4828	134	136.9	199741912	201868530
n0381-1	Diferuloylputrescine	BBE1	2	115070099	PZE-102098265	3.44843	6.5572	105.9	110.6	104173818	119531183
n0381-1	Diferuloylputrescine	BBE1	5	176035533	PZE-105119430	4.55809	8.7064	107.7	114.5	172022523	181588954
n0412	N-(feruloyl-O-hexoside)-spermidine	BBE1	2	24033371	PZE-102046696	4.28665	6.1115	78.9	83.7	22973722	28199615
n0412	N-(feruloyl-O-hexoside)-spermidine	BBE1	2	36891244	SYN10823	4.71444	6.6101	86.6	89.2	33679284	38546950
n0412	N-(feruloyl-O-hexoside)-spermidine	BBE1	2	191148734	SYN19863	4.12812	6.7798	140.9	143.9	190504244	191375902
n0412	N-(feruloyl-O-hexoside)-spermidine	BBE1	2	198724266	SYN15804	6.7101	9.6956	146.9	151.1	194485400	202423487
n0412	N-(feruloyl-O-hexoside)-spermidine	BBE1	2	209254978	SYN7498	4.43648	6.9527	154.2	159.5	207975365	211793024
n0412	N-(feruloyl-O-hexoside)-spermidine	BBE1	4	181228158	PZE-104104870	3.63301	5.6162	122.9	124.5	181874657	181998923
n0412	N-(feruloyl-O-hexoside)-spermidine	BBE1	4	189586484	PZE-104114190	7.71553	11.35	131.5	136.2	188032583	191296191
n0412	N-(feruloyl-O-hexoside)-spermidine	BBE1	4	196928187	SYN34685	6.39739	9.5333	136.8	142.4	191364370	209955047
n0412	N-(feruloyl-O-hexoside)-spermidine	BBE1	6	7124076	PZE-106006003	4.63409	6.4927	6.8	21.2	5644062	26709560
n0412	N-(feruloyl-O-hexoside)-spermidine	BBE1	10	10796751	SYN17213	10.6319	15.6991	35.6	39.2	10398129	11190679
n0436	N1, N10-Diferuloylspermidine	BBE1	2	190865859	PZE-102143912	11.0358	18.3963	141	143.9	190865859	191375902
n0436	N1, N10-Diferuloylspermidine	BBE1	2	202643907	SYN30953	13.1227	20.2007	149.3	153.3	198724266	205905372
n0436	N1, N10-Diferuloylspermidine	BBE1	4	189586484	PZE-104114190	8.37134	12.3191	131.7	136.8	188487198	191296191
n0436	N1, N10-Diferuloylspermidine	BBE1	4	198412320	PZE-104121496	8.58198	12.3754	136.8	142	191364370	209955047
n0436	N1, N10-Diferuloylspermidine	BBE1	8	102932176	PZE-108057679	3.7329	5.0948	85.7	87.4	100958760	105319779
n0436	N1, N10-Diferuloylspermidine	BBE1	9	55354627	PZE-109037872	5.22693	7.2143	62	65.1	26821442	66405185
n0436	N1, N10-Diferuloylspermidine	BBE1	10	10796751	SYN17213	6.72747	9.6107	35.6	39.2	10398129	11190679
n0439	N',N''-Feruloyl,caffeoyl-spermidine derivative	BBE1	3	197715215	PZE-103142398	4.58415	9.2041	127.7	131.8	197375757	201325059
n0439	N',N''-Feruloyl,caffeoyl-spermidine derivative	BBE1	3	204664970	SYN20315	4.53855	9.8191	133.1	138.3	202768902	206959062
n0439	N',N''-Feruloyl,caffeoyl-spermidine derivative	BBE1	6	118073612	SYN29430	4.68404	9.4305	56.1	63.7	112596521	129958321
n0945	N-Coumaroylputrescine	BBE1	1	246685331	SYN20343	3.93268	5.1277	173.6	179.8	243462888	249317993
n0945	N-Coumaroylputrescine	BBE1	2	191148734	SYN19863	7.88925	12.0377	141	143.9	190865859	191375902
n0945	N-Coumaroylputrescine	BBE1	2	202643907	SYN30953	9.46363	13.3167	150.3	154.2	201677373	207836297
n0945	N-Coumaroylputrescine	BBE1	2	214079953	PZE-102170920	5.82628	8.5869	160.3	161.7	212529437	214210573
n0945	N-Coumaroylputrescine	BBE1	4	196928187	SYN34685	9.23779	12.8243	136.8	141	191364370	202075058
n0945	N-Coumaroylputrescine	BBE1	9	55354627	PZE-109037872	4.39522	5.7683	62.7	65.1	27015269	66405185
n0945	N-Coumaroylputrescine	BBE1	10	10796751	SYN17213	12.228	17.6565	35.6	39	10398129	11190679
n0979	N-Coumaroylagmatine	BBE1	7	167987505	SYN12253	3.57655	7.4594	136.4	138.5	167509678	168090928
n0979	N-Coumaroylagmatine	BBE1	10	125302299	SYN23714	5.18133	10.6651	59.4	66.9	122267643	131044862
n0979	N-Coumaroylagmatine	BBE1	10	132954431	ZM013979-0369	4.04126	8.4561	71.4	72.6	132613003	133502389
n1243	N,N-Di-coumaroyl-N-feruloylspermidine	BBE1	7	102650853	PZE-107052377	4.40825	8.8773	65.2	73.3	85722092	116288821
n1243	N,N-Di-coumaroyl-N-feruloylspermidine	BBE1	9	88792735	PZE-109051268	3.85016	7.6256	66.7	69.4	87260390	89325234
n1376	Feruloylagmatine derivative	BBE1	6	2242075	PZE-106001206	3.57003	6.6322	0	3.8	0	3180106
n1377	N-Feruloylagmatine	BBE1	5	2179558	SYN35358	3.69598	6.8561	5.6	12.9	1844009	2350947
n1377	N-Feruloylagmatine	BBE1	6	154237741	SYN24465	3.5266	6.2987	98.6	100.4	154165245	154345260
n1394	N-Feruloyl, N-methoxyagmatine	BBE1	10	11190679	PZE-110012701	5.67644	11.2766	32.9	39.7	8853461	11722338
n1544-1	N,N-caffeoyl,Feruloyl-spermidine derivative	BBE1	3	196075736	PZE-103140275	6.91205	12.9554	125.2	127.7	195750005	196559655
n1544-1	N,N-caffeoyl,Feruloyl-spermidine derivative	BBE1	4	21911830	SYN23842	3.43323	6.1281	58.5	61.3	21585468	22206347
n1544-1	N,N-caffeoyl,Feruloyl-spermidine derivative	BBE1	9	22785921	PZE-109022427	3.30945	5.9977	57.7	60.7	22657023	23540249
n0130	N-Feruloylputrescine	BBE2	6	109071574	SYN24768	4.62975	9.8429	51.5	56.1	110782821	111183761
n0130	N-Feruloylputrescine	BBE2	7	14369904	PZE-107016866	4.05429	8.6475	46.4	52.7	10367419	15661570
n0183	N-(coumaroyl-O-hexoside)-spermidine	BBE2	4	175272679	PZE-104098756	7.90445	13.8568	109.7	113	173565025	175371902
n0183	N-(coumaroyl-O-hexoside)-spermidine	BBE2	4	178823191	PZE-104102755	7.21173	12.6356	117.9	120.8	178665941	180200773
n0183	N-(coumaroyl-O-hexoside)-spermidine	BBE2	4	185442475	PZE-104108744	5.4354	9.7479	126.6	128.7	184845970	185442475
n0183	N-(coumaroyl-O-hexoside)-spermidine	BBE2	9	23456480	PZE-109023327	3.74593	6.8173	57.2	60.7	22327191	23540249
n0183	N-(coumaroyl-O-hexoside)-spermidine	BBE2	9	77195075	PZE-109045240	5.10315	8.6379	64.4	69.4	61354241	89325234
n0183	N-(coumaroyl-O-hexoside)-spermidine	BBE2	10	8931408	PZE-110010390	4.17372	6.9961	30.1	34.7	6402832	10142643
n0271	Dicoumaroylputrescine	BBE2	1	120093389	PZE-101111032	3.99566	7.2131	99.5	108.3	91189455	156537741
n0271	Dicoumaroylputrescine	BBE2	2	14222128	SYN16703	3.84365	6.8198	53.4	60	12129493	14402460
n0271	Dicoumaroylputrescine	BBE2	10	139858239	SYN9604	4.64495	8.5193	85.7	91.5	138665174	141297647
n0380	N-(caffeoyl-O-hexoside)-spermidine	BBE2	2	190865859	PZE-102143912	5.02497	9.6156	135.8	143.9	186789026	191375902
n0380	N-(caffeoyl-O-hexoside)-spermidine	BBE2	4	188626564	SYN25813	5.10532	9.6276	132	136.1	188493548	191296191
n0381-1	Diferuloylputrescine	BBE2	3	185762894	PZE-103128818	4.39522	7.413	112.4	117.1	181906146	186794084
n0381-1	Diferuloylputrescine	BBE2	5	191589913	PZE-105136175	7.27253	12.7612	124.8	128.1	195403743	192061760
n0381-1	Diferuloylputrescine	BBE2	5	199289073	PZE-105145814	4.93377	9.0304	135	139.1	197977371	201265550
n0381-1	Diferuloylputrescine	BBE2	7	41462864	PZE-107031861	6.15418	10.6309	54.9	62.4	20894070	85722092
n0381-1	Diferuloylputrescine	BBE2	7	92943233	PZE-107045512	4.79262	9.1828	63.6	69.2	85722092	92943233
n0412	N-(feruloyl-O-hexoside)-spermidine	BBE2	2	203254118	SYN26925	7.36156	14.5934	147.8	154.2	195113964	207836297
n0412	N-(feruloyl-O-hexoside)-spermidine	BBE2	2	209645932	SYN9532	9.13789	17.8845	154.7	159.7	209018141	211793024
n0436	N1, N10-Diferuloylspermidine	BBE2	2	190865859	PZE-102143912	5.26819	9.8631	140.9	145.7	190504244	193319543
n0436	N1, N10-Diferuloylspermidine	BBE2	2	202643907	SYN30953	4.48643	7.8718	151.1	153.8	202423487	207358447
n0439	N',N''-Feruloyl,caffeoyl-spermidine derivative	BBE2	1	78702655	PZE-101087758	6.16938	10.7122	89.3	90.2	77969036	79323377
n0439	N',N''-Feruloyl,caffeoyl-spermidine derivative	BBE2	1	87762856	PZE-101094126	7.33768	12.3248	94.1	98	87602191	90790537
n0439	N',N''-Feruloyl,caffeoyl-spermidine derivative	BBE2	1	155411924	PZE-101123982	4.96634	8.6898	103.4	107.9	140933448	156215338
n0439	N',N''-Feruloyl,caffeoyl-spermidine derivative	BBE2	3	206959062	PZE-103154125	4.40825	8.0984	134.3	139.7	204153246	208617988
n0439	N',N''-Feruloyl,caffeoyl-spermidine derivative	BBE2	6	84527427	PZE-106036775	4.61238	7.7621	27.9	31.6	60183933	85192596
n0439	N',N''-Feruloyl,caffeoyl-spermidine derivative	BBE2	6	124805125	PZA01591.1	8.76221	15.4857	60.3	62.8	118604782	128466199
n0945	N-Coumaroylputrescine	BBE2	2	189717808	PZE-102142917	3.83713	6.7776	138.1	141	188418428	190865859
n0945	N-Coumaroylputrescine	BBE2	4	190051291	PZE-104114587	4.32139	7.717	131.7	136.8	188487198	191296191
n0945	N-Coumaroylputrescine	BBE2	9	55354627	PZE-109037872	4.71878	8.4767	62.7	65.1	27015269	66405185
n0979	N-Coumaroylagmatine	BBE2	1	98761833	PZE-101101536	5.66558	10.4078	99.2	102.3	91189455	107365735
n0979	N-Coumaroylagmatine	BBE2	1	170305374	SYN38816	6.12812	11.1435	110.2	111.3	168880111	170477418
n0979	N-Coumaroylagmatine	BBE2	7	85722092	PZE-107043481	4.95331	9.9263	63.3	69.9	78785194	100241732
n0979	N-Coumaroylagmatine	BBE2	7	124570242	SYN25088	5.01629	9.1513	75.7	78.3	121187681	126829831
n1048	N-Coumaroyl-spermidine derivative	BBE2	2	9125504	SYN1127	4.28447	3.0015	39	44.7	9003933	9941674
n1048	N-Coumaroyl-spermidine derivative	BBE2	2	11367217	SYN13012	4.31705	2.7466	46.1	54.6	10484935	12644166
n1048	N-Coumaroyl-spermidine derivative	BBE2	10	635478	PZE-110000030	53.6678	76.3834	0	2.1	0	2037932
n1243	N,N-Di-coumaroyl-N-feruloylspermidine	BBE2	10	123229863	PZE-110066819	4.22367	8.7319	57.5	68.1	113831845	132239102
n1243	N,N-Di-coumaroyl-N-feruloylspermidine	BBE2	10	141819643	PZE-110094343	5.81542	12.4852	91.1	96.9	141078891	142786371
n1243	N,N-Di-coumaroyl-N-feruloylspermidine	BBE2	10	143243713	PZE-110097371	5.51574	11.6928	96.9	103.2	142793836	144143044
n1376	Feruloylagmatine derivative	BBE2	6	108257556	SYN13335	4.00434	7.4251	49.9	56.1	110000028	111183761
n1376	Feruloylagmatine derivative	BBE2	7	21151167	SYN5037	5.74376	11.1004	52.8	57.5	17008049	27420345
n1376	Feruloylagmatine derivative	BBE2	7	92943233	PZE-107045512	5.05103	11.0535	63.6	69.2	85722092	92943233
n1377	N-Feruloylagmatine	BBE2	6	155406121	SYN22472	5.31379	10.4583	100.4	102.6	154644922	155589637
n1377	N-Feruloylagmatine	BBE2	7	14369904	PZE-107016866	3.3355	6.3903	49.6	52.7	13838373	15661570
n1377	N-Feruloylagmatine	BBE2	10	109804120	SYN17318	5.30076	10.7748	54.5	56.4	109581665	113356087
n1377	N-Feruloylagmatine	BBE2	10	128417510	PUT-163a-60338246-2353	3.90662	7.905	64.7	70.2	128106842	132423923
n1394	N-Feruloyl, N-methoxyagmatine	BBE2	1	45772846	ZM013814-0513	4.4886	8.799	73	76.8	45365633	51010189
n1394	N-Feruloyl, N-methoxyagmatine	BBE2	1	58451321	PZE-101074969	3.81976	7.6167	81.4	83.8	56757493	64831408
n1394	N-Feruloyl, N-methoxyagmatine	BBE2	7	124570242	SYN25088	3.99566	7.8654	73.3	78.3	116385084	126829831
n1394	N-Feruloyl, N-methoxyagmatine	BBE2	10	131044862	PZE-110074775	3.83496	7.4067	66.4	70.7	130826820	132423923
n1544-1	N,N-caffeoyl,Feruloyl-spermidine derivative	BBE2	3	20392273	PZE-103027810	5.9392	9.1943	54.1	58.1	19532226	21553101
n1544-1	N,N-caffeoyl,Feruloyl-spermidine derivative	BBE2	3	196559655	PZE-103141091	6.52986	9.966	124.1	129.7	194011475	201325059
n1544-1	N,N-caffeoyl,Feruloyl-spermidine derivative	BBE2	3	206959062	PZE-103154125	5.2595	9.2121	133.6	138.4	202830926	206959062
n1544-1	N,N-caffeoyl,Feruloyl-spermidine derivative	BBE2	6	34978226	SYN17206	7.67427	12.6213	23.6	27.2	34221310	59878553
n1544-1	N,N-caffeoyl,Feruloyl-spermidine derivative	BBE2	6	86179751	PZE-106037935	9.50489	15.2533	27.9	33.1	60183933	88695394
n1544-1	N,N-caffeoyl,Feruloyl-spermidine derivative	BBE2	6	118143097	SYN29431	7.74376	12.0538	58.7	60.6	117586086	118852698
n0130	N-Feruloylputrescine	ZYE1	2	225017653	SYN34972	3.6721	8.2861	281.4	285.7	223173416	225400006
n0130	N-Feruloylputrescine	ZYE1	6	7780961	PZE-106006210	4.9772	11.3558	13.8	22.7	6529301	16143879
n0183	N-(coumaroyl-O-hexoside)-spermidine	ZYE1	1	9809995	PZE-101017380	3.79153	7.2596	44.7	47.7	9304156	10580378
n0183	N-(coumaroyl-O-hexoside)-spermidine	ZYE1	4	185442475	PZE-104108744	8.52986	17.5424	172.6	177	184937961	186837098
n0183	N-(coumaroyl-O-hexoside)-spermidine	ZYE1	7	122345517	SYN17759	3.5114	6.6845	107	114.3	118910689	124122246
n0271	Dicoumaroylputrescine	ZYE1	2	220100005	SYN20307	3.35939	7.2655	272.9	276.9	219860347	220646471
n0271	Dicoumaroylputrescine	ZYE1	2	225400006	PZE-102182802	5.14441	10.8615	283.2	287	224915272	225678922
n0271	Dicoumaroylputrescine	ZYE1	4	142387263	PZE-104071503	5.51792	11.646	100.8	104.6	124855724	143379873
n0271	Dicoumaroylputrescine	ZYE1	4	152475461	PZE-104078223	4.21715	9.0579	109.5	115.6	151684104	154167076
n0271	Dicoumaroylputrescine	ZYE1	5	144857747	PZE-105098210	3.95005	8.0935	130.4	135.7	142579539	151368671
n0271	Dicoumaroylputrescine	ZYE1	5	160165922	PZE-105105471	3.36374	7.0025	137.8	142.8	153945654	161002779
n0380	N-(caffeoyl-O-hexoside)-spermidine	ZYE1	4	60019769	SYN29046	6.5342	13.5155	93.6	94.2	58976890	61338936
n0380	N-(caffeoyl-O-hexoside)-spermidine	ZYE1	4	142704259	PZE-104071710	8.48208	17.2402	102.8	106.3	142206530	147752600
n0380	N-(caffeoyl-O-hexoside)-spermidine	ZYE1	9	12979528	PZE-109012469	3.96091	7.5318	48.4	55.4	11714521	13164213
n0381-1	Diferuloylputrescine	ZYE1	2	3614453	SYN2670	5.1987	12.9651	12.5	17.3	3547133	4692176
n0412	N-(feruloyl-O-hexoside)-spermidine	ZYE1	7	9709489	SYN39339	3.68513	7.5959	59.5	70.3	9361235	10778198
n0412	N-(feruloyl-O-hexoside)-spermidine	ZYE1	8	113716466	PZE-108063633	4.26493	8.9873	104.5	108.2	106237050	115426064
n0412	N-(feruloyl-O-hexoside)-spermidine	ZYE1	8	130748583	PZE-108075125	4.27579	8.9574	119.8	126.7	128556886	138390351
n0412	N-(feruloyl-O-hexoside)-spermidine	ZYE1	9	13494929	SYN35320	4.31705	8.8924	55.4	60.1	13358711	14535102
n0436	N1, N10-Diferuloylspermidine	ZYE1	1	8515602	SYN11901	4.2215	8.416	40.2	44.7	7966192	8979420
n0436	N1, N10-Diferuloylspermidine	ZYE1	1	11476285	PZE-101019642	5.32899	10.4479	45	50.4	9583693	12357299
n0436	N1, N10-Diferuloylspermidine	ZYE1	7	38898014	PZE-107030288	3.90445	8.0554	86.1	87	38896335	44137688
n0436	N1, N10-Diferuloylspermidine	ZYE1	7	109911032	PZE-107057412	5.9392	11.8344	96	101	109152716	114986415
n0436	N1, N10-Diferuloylspermidine	ZYE1	7	118677508	PZE-107062497	4.30836	8.7173	105.6	106.6	118427588	120257394
n0436	N1, N10-Diferuloylspermidine	ZYE1	9	152858687	PZE-109116124	3.66558	7.0335	189.9	195.7	152647711	153607050
n0436	N1, N10-Diferuloylspermidine	ZYE1	10	77113730	SYN18006	3.40499	6.5945	78	80.8	74607478	77187941
n0436	N1, N10-Diferuloylspermidine	ZYE1	10	86421700	PZE-110045748	3.68078	7.114	88.3	91.8	85507236	91958857
n0439	N',N''-Feruloyl,caffeoyl-spermidine derivative	ZYE1	1	3830498	PZE-101004337	3.7025	7.2537	15.2	22	3406445	4452909
n0439	N',N''-Feruloyl,caffeoyl-spermidine derivative	ZYE1	6	152188479	PZE-106098497	4.09989	7.891	139.6	145.6	149823628	154326722
n0439	N',N''-Feruloyl,caffeoyl-spermidine derivative	ZYE1	9	11080272	PUT-163a-18163412-1251	5.29642	10.4768	39	46.1	9501951	11500578
n0945	N-Coumaroylputrescine	ZYE1	1	7456817	SYN13394	3.73073	7.1401	35.2	39.1	6923837	7867523
n0945	N-Coumaroylputrescine	ZYE1	1	11476285	PZE-101019642	4.48426	8.4925	47.9	50.6	10826196	12437531
n0945	N-Coumaroylputrescine	ZYE1	4	186164053	SYN27337	4.97068	9.4913	175.8	177.3	185726464	186837098
n0945	N-Coumaroylputrescine	ZYE1	4	195011397	SYN1804	5.09663	9.7209	187	189.7	192245547	196241009
n1243	N,N-Di-coumaroyl-N-feruloylspermidine	ZYE1	1	141268190	PZE-101117011	7.47666	14.4881	183.2	188.7	105952848	162542042
n1243	N,N-Di-coumaroyl-N-feruloylspermidine	ZYE1	10	135678655	PZE-110082557	5.84365	10.9297	122.7	133.1	132372371	136083608
n1243	N,N-Di-coumaroyl-N-feruloylspermidine	ZYE1	10	136958512	PZE-110085234	4.53855	8.6146	135.2	136.6	136704598	137167232
n1544-1	N,N-caffeoyl,Feruloyl-spermidine derivative	ZYE1	3	207547720	PZE-103154634	3.4202	7.4798	216.3	227.6	204579880	209130133
n1544-1	N,N-caffeoyl,Feruloyl-spermidine derivative	ZYE1	9	11080272	PUT-163a-18163412-1251	4.46254	9.9165	38.6	45.2	9318340	11454089
n0130	N-Feruloylputrescine	ZYE2	1	98452810	PZE-101101408	5.2443	10.0183	180.6	183.6	95189882	103826700
n0130	N-Feruloylputrescine	ZYE2	1	164271942	PZE-101128769	7.37894	13.7191	188.4	191.9	162428193	171534977
n0130	N-Feruloylputrescine	ZYE2	1	180337582	SYNGENTA16618	5.03149	9.6136	199.2	200.6	179723333	180612182
n0130	N-Feruloylputrescine	ZYE2	6	163011289	PUT-163a-78074902-4096	5.53095	10.1071	180.9	186	162646475	163973888
n0130	N-Feruloylputrescine	ZYE2	6	164901150	SYN10683	4.11726	7.5997	190.7	198.8	164378577	165941397
n0183	N-(coumaroyl-O-hexoside)-spermidine	ZYE2	2	236633318	PZE-102194039	4.21715	6.8391	320.9	330.8	234537570	236796307
n0183	N-(coumaroyl-O-hexoside)-spermidine	ZYE2	4	185763772	PZE-104109566	11.9957	21.1956	175.5	177.3	185726464	186837098
n0183	N-(coumaroyl-O-hexoside)-spermidine	ZYE2	4	191644061	PZE-104116016	8.74701	16.2339	184.6	186.8	191364370	191908773
n0183	N-(coumaroyl-O-hexoside)-spermidine	ZYE2	10	137462148	PZE-110086018	4.9924	8.1527	132.5	141.7	136007865	138665174
n0271	Dicoumaroylputrescine	ZYE2	2	180905881	PZE-102130759	4.07818	7.6033	173	177.5	180193818	181175551
n0271	Dicoumaroylputrescine	ZYE2	10	137487996	SYN30303	3.66341	7.8826	133.2	140.8	136083608	138018946
n0271	Dicoumaroylputrescine	ZYE2	10	139083904	PZE-110089201	6.27579	13.0425	141.9	145.7	138665174	141230668
n0380	N-(caffeoyl-O-hexoside)-spermidine	ZYE2	4	210476539	PZE-104129789	3.6721	7.5224	196.2	199.5	210108845	216707012
n0380	N-(caffeoyl-O-hexoside)-spermidine	ZYE2	4	226306068	PZE-104138961	4.67752	8.9719	199.5	206.2	218385416	227889791
n0380	N-(caffeoyl-O-hexoside)-spermidine	ZYE2	8	11501032	SYN37797	4.80565	9.4125	53.2	58.5	10000278	11569881
n0381-1	Diferuloylputrescine	ZYE2	1	116278634	PZE-101108994	7.02714	14.2978	184	186.4	107310565	141268190
n0381-1	Diferuloylputrescine	ZYE2	2	15969866	PZE-102033535	3.557	6.6184	64.2	67.6	15996321	16124292
n0381-1	Diferuloylputrescine	ZYE2	2	17477370	SYN18094	5.61129	9.3757	77	79.4	17154662	18131875
n0381-1	Diferuloylputrescine	ZYE2	2	20096220	PZE-102040183	5.48968	9.7012	83.2	86.4	20004497	20393117
n0381-1	Diferuloylputrescine	ZYE2	7	24717076	PZE-107023669	4.02823	6.5157	77.4	86	21331332	33950296
n0381-1	Diferuloylputrescine	ZYE2	7	77082796	PZE-107039675	3.52226	5.7338	86	93.3	33235772	107928904
n0412	N-(feruloyl-O-hexoside)-spermidine	ZYE2	2	236633318	PZE-102194039	4.44083	7.495	325.8	330.8	235853547	236796307
n0412	N-(feruloyl-O-hexoside)-spermidine	ZYE2	4	185763772	PZE-104109566	9.47231	17.7417	174.3	177.3	185442475	186837098
n0412	N-(feruloyl-O-hexoside)-spermidine	ZYE2	4	189155837	PZE-104113842	10.7731	19.8524	178.1	183.6	186947607	190878680
n0412	N-(feruloyl-O-hexoside)-spermidine	ZYE2	4	195011397	SYN1804	9.15744	17.2294	188	190.2	194978215	196821270
n0412	N-(feruloyl-O-hexoside)-spermidine	ZYE2	7	144129724	SYNGENTA11598	4.4278	7.4349	144.7	156.2	141512155	144503097
n0412	N-(feruloyl-O-hexoside)-spermidine	ZYE2	8	10000278	PZE-108009431	3.78285	6.5017	46.3	54.3	8615750	10286865
n0412	N-(feruloyl-O-hexoside)-spermidine	ZYE2	8	11501032	SYN37797	4.77307	8.1097	54.3	58.5	10288395	11569881
n0436	N1, N10-Diferuloylspermidine	ZYE2	4	195011397	SYN1804	10.7731	20.0524	186	189.7	191364370	196241009
n0436	N1, N10-Diferuloylspermidine	ZYE2	4	216707012	PZB00878.2	8.70793	17.929	196.8	199.3	210476539	216707012
n0436	N1, N10-Diferuloylspermidine	ZYE2	10	137282014	PZE-110085687	5.60478	10.0964	135.2	137.9	136704598	137487996
n0436	N1, N10-Diferuloylspermidine	ZYE2	10	139858239	SYN9604	6.84039	12.1536	143.5	147.4	139122784	141230668
n0439	N',N''-Feruloyl,caffeoyl-spermidine derivative	ZYE2	6	60149586	PZE-106025167	3.92617	7.7975	31.4	34.9	57535324	82967169
n0439	N',N''-Feruloyl,caffeoyl-spermidine derivative	ZYE2	6	147915395	SYN29393	4.37351	8.1718	131.5	139.6	147656140	149823628
n0439	N',N''-Feruloyl,caffeoyl-spermidine derivative	ZYE2	9	15982995	PUT-163a-16926106-1129	6.92074	13.4501	58.8	65.3	13911977	16997433
n0945	N-Coumaroylputrescine	ZYE2	4	182009253	SYNGENTA6284	8.30619	15.4252	166	170.1	181726408	182056180
n0945	N-Coumaroylputrescine	ZYE2	4	185763772	PZE-104109566	14.0717	23.6016	175.3	177.3	185654787	186837098
n0945	N-Coumaroylputrescine	ZYE2	4	191644061	PZE-104116016	12.6884	22.4399	183.6	186.1	190878680	191644061
n0945	N-Coumaroylputrescine	ZYE2	10	103632968	PZE-110054529	7.07709	10.7557	93.1	95.9	95924858	108999262
n0979	N-Coumaroylagmatine	ZYE2	4	239141481	SYN26006	3.63735	7.0127	254.1	258.6	239090951	239623639
n0979	N-Coumaroylagmatine	ZYE2	10	136704598	PZE-110084609	3.72421	7.7351	133.1	136.3	136083608	136958512
n0979	N-Coumaroylagmatine	ZYE2	10	139083904	PZE-110089201	6.14984	12.3023	141.8	145.9	138665174	141230668
n1048	N-Coumaroyl-spermidine derivative	ZYE2	6	96901048	PZE-106047668	4.42997	8.7542	52.6	60.2	96186278	98092885
n1243	N,N-Di-coumaroyl-N-feruloylspermidine	ZYE2	1	88340162	SYN25479	4.26059	5.8667	176.7	178.3	88325250	91189194
n1243	N,N-Di-coumaroyl-N-feruloylspermidine	ZYE2	1	116278634	PZE-101108994	10.1216	12.9497	184.4	186.4	110948901	141268190
n1243	N,N-Di-coumaroyl-N-feruloylspermidine	ZYE2	4	183033222	PZE-104106680	16.2302	24.0185	171	171.9	182785379	183640675
n1243	N,N-Di-coumaroyl-N-feruloylspermidine	ZYE2	4	186837098	PZE-104110672	22.0977	29.983	176.2	179.4	186041931	188487198
n1243	N,N-Di-coumaroyl-N-feruloylspermidine	ZYE2	4	191908773	PZE-104116177	12.9403	19.6896	186.2	187.1	191644061	192645357
n1243	N,N-Di-coumaroyl-N-feruloylspermidine	ZYE2	10	135678655	PZE-110082557	7.39631	8.9855	126.9	128	135609157	136007865
n1243	N,N-Di-coumaroyl-N-feruloylspermidine	ZYE2	10	138665174	PZE-110088338	12.3322	14.0587	140.3	145.4	137648632	141230668
n1376	Feruloylagmatine derivative	ZYE2	2	219860018	PZA-000527006	4.55809	8.8806	269.5	275.5	219774060	220646471
n1376	Feruloylagmatine derivative	ZYE2	2	232965816	SYN14627	3.81108	7.7962	305.5	312.5	232371105	232987439
n1376	Feruloylagmatine derivative	ZYE2	7	156858135	PZE-107103851	5.37242	10.3835	185.8	187.3	156644703	157165541
n1377	N-Feruloylagmatine	ZYE2	1	7046295	PZE-101011781	4.55592	8.9002	32.9	37.5	6196499	7456817
n1377	N-Feruloylagmatine	ZYE2	1	8515602	SYN11901	6.14549	11.7483	37.5	43.7	7456817	8631016
n1377	N-Feruloylagmatine	ZYE2	9	111254392	PZE-100001123	3.74376	6.9429	109.6	115.3	107627382	114690769
n1377	N-Feruloylagmatine	ZYE2	10	139083904	PZE-110089201	4.62106	8.6747	141.1	146.2	138298846	141230668
n1394	N-Feruloyl, N-methoxyagmatine	ZYE2	1	33118004	SYN10144	3.64169	6.4348	89.2	94.4	31976599	33672182
n1394	N-Feruloyl, N-methoxyagmatine	ZYE2	2	213307047	SYN4707	3.9848	7.9349	254.3	257	211516727	213584972
n1394	N-Feruloyl, N-methoxyagmatine	ZYE2	2	217357752	PZE-102174919	7.78719	14.9908	262.5	266.1	216666578	219391580
n1394	N-Feruloyl, N-methoxyagmatine	ZYE2	2	219860018	PZA-000527006	5.46797	10.456	269.5	276.2	219774060	220646471
n1394	N-Feruloyl, N-methoxyagmatine	ZYE2	2	232965816	SYN14627	4.76656	8.9781	307.2	312.5	232461062	232987439
n1394	N-Feruloyl, N-methoxyagmatine	ZYE2	7	154722395	SYN18765	4.38436	7.7477	177.6	183.8	152777362	155588031
n1394	N-Feruloyl, N-methoxyagmatine	ZYE2	9	111254392	PZE-100001123	3.72638	6.5333	103	116.3	102917253	116898208
n1544-1	N,N-caffeoyl,Feruloyl-spermidine derivative	ZYE2	1	200161821	PZE-101157937	3.64386	6.6482	222.1	229	198653310	202300686
n1544-1	N,N-caffeoyl,Feruloyl-spermidine derivative	ZYE2	6	60149586	PZE-106025167	5.43974	11.1476	31.4	34.3	57535324	82616620
n1544-1	N,N-caffeoyl,Feruloyl-spermidine derivative	ZYE2	9	11503723	PZE-109010670	5.72204	11.6944	45.2	48.4	11454089	11628485
a) explained phenotypic variation of each QTL
b) genetic position of left border of each QTL
c) genetic postion of right border of each QTL
d) physical position of left border of each QTL
e) physical postion of right border of each QTL
