# Supplementary material for: Combining association with linkage mapping to dissect the phenolamides metabolism of the maize kernel
Source: Front Plant Sci. 2024 Apr 12;15:1376405. doi: 10.3389/fpls.2024.1376405 (PMC11047430; doi:10.3389/fpls.2024.1376405)
Supplement: Supplementary Table 1 — Phenolamide intensities of each line in AMP and both BB and ZY populations planted across multiple environments. [file DataSheet_1.zip › Table S7.xlsx]

## Sheet: Sheet1
Table S7. Significant loci associated with phenolamides traits identified by GWAS across two environments.
ID	Trait	Metabolites	Experiment	Lead SNP	Chromosome	Position (bp)a	Allele	MAFb	P valuec	R2 (%)d	N	Candidate Gene	P value (eQTL)f	Correlation(Phenotype vs expression)g	p value (Phenotype vs expression)h	Start	End	Length	Annotation
1	n0130	N-Feruloylputrescine	AMPE1	chr2.S_38140315	2	38140315	T/C	0.294695	1.72899e-06	7.11064	339	GRMZM2G147884	NS	-0.0983185	0.0706172	38132179	38142127	9948	primary amine oxidase
2	n0183	N-(coumaroyl-O-hexoside)-spermidine	AMPE1	chr1.S_45402501	1	45402501	G/C	0.0723562	9.55415e-07	7.40562	339	AC208201.3_FG001	4.02768e-11	-0.0382384	0.482866	45400061	45402643	2582	transmembrane transport
3	n0183	N-(coumaroyl-O-hexoside)-spermidine	AMPE1	chr1.S_244561569	1	244561569	C/G	0.067086	5.08243e-07	8.89399	339	GRMZM2G120085	4.37561e-10	-0.0152744	0.779317	244559763	244563056	3293	serine-type endopeptidase activity
4	n0183	N-(coumaroyl-O-hexoside)-spermidine	AMPE1	chr2.S_6180961	2	6180961	T/C	0.357843	1.2926e-06	20.0937	339	GRMZM2G072820	ND	ND	ND	6190524	6191628	1104	transcription regulator activity
5	n0183	N-(coumaroyl-O-hexoside)-spermidine	AMPE1	chr2.S_30592405	2	30592405	T/C	0.270793	6.25609e-07	7.828	339	GRMZM2G082249	1.54242e-44	0.00516152	0.924566	30591988	30593826	1838	Trans-zeatin O-beta-D-glucosyltransferase
6	n0183	N-(coumaroyl-O-hexoside)-spermidine	AMPE1	chr9.S_11929632	9	11929632	G/A	0.315582	4.48698e-07	7.88805	339	GRMZM2G165390	1.97801e-20	-0.16218	0.00274559	11774733	11776491	1758	Anthocyanidin 3-O-glucosyltransferase (EC 2.4.1.115)(Flavonol 3-O-glucosyltransferase)(UDP-glucose flavonoid 3-O-glucosyltransferase)(Bronze-1)(Bz-W22 allele)
7	n0271	Dicoumaroylputrescine	AMPE1	chr2.S_161871632	2	161871632	A/G	0.0525292	1.03592e-06	7.74667	339	GRMZM2G088261	NS	-0.00257881	0.96227	161855179	161870266	15087	calcium ion binding
8	n0380	N-(caffeoyl-O-hexoside)-spermidine	AMPE1	chr1.S_195910488	1	195910488	T/C	0.181132	8.41492e-07	7.46288	339	GRMZM2G041797	3.21444e-21	0.113368	0.036948	195886208	195890515	4307	glycine-tRNA ligase activity
9	n0380	N-(caffeoyl-O-hexoside)-spermidine	AMPE1	chr5.S_125490797	5	125490797	C/T	0.063655	2.01604e-06	7.80218	339	GRMZM2G024024	NS	0.0260276	0.632985	125492455	125494787	2332	protein kinase
10	n0380	N-(caffeoyl-O-hexoside)-spermidine	AMPE1	chr6.S_79195470	6	79195470	G/A	0.263757	1.38265e-07	8.63119	339	GRMZM2G127948	NS	0.00050338	0.992632	79193305	79195490	2185	Caffeoyl-CoA O-methyltransferase 1 (EC 2.1.1.104)(Trans-caffeoyl-CoA 3-O-methyltransferase 1)(CCoAOMT-1)(CCoAMT-1)
11	n0380	N-(caffeoyl-O-hexoside)-spermidine	AMPE1	chr9.S_152811254	9	152811254	A/G	0.0503597	1.22522e-06	9.35957	339	GRMZM2G045257	NS	0.0352597	0.51763	152817509	152821309	3800	Potassium channel tetramerisation domain-containing protein 9
12	n0381-1	Diferuloylputrescine	AMPE1	chr1.S_92784404	1	92784404	A/G	0.297521	8.82824e-08	13.7537	339	GRMZM2G161459	NS	-0.0133328	0.806776	92784602	92788875	4273	aminoacyl-tRNA ligase activity
13	n0381-1	Diferuloylputrescine	AMPE1	chr1.S_140321620	1	140321620	C/G	0.298872	4.36602e-15	20.0841	339	GRMZM2G030436	6.83986e-21	0.155957	0.00399562	140319872	140321824	1952	transferase activity, transferring acyl groups other than amino-acyl groups
14	n0381-1	Diferuloylputrescine	AMPE1	chr2.S_232386685	2	232386685	C/T	0.2	5.16448e-07	9.07961	339	GRMZM2G008898	1.01848e-15	0.0419131	0.441781	232380911	232384091	3180	Transcription factor bHLH79 [Source:UniProtKB/Swiss-Prot;Acc:Q9LV17]
15	n0381-1	Diferuloylputrescine	AMPE1	chr4.S_234402993	4	234402993	T/C	0.0530303	9.94679e-07	7.36318	339	GRMZM2G039848	1.13474e-18	0.020754	0.703388	234404605	234407558	2953	alpha/beta-Hydrolases superfamily protein [Source:TAIR;Acc:AT3G30380]
16	n0412	N-(feruloyl-O-hexoside)-spermidine	AMPE1	chr5.S_159929597	5	159929597	C/A	0.256554	1.93661e-06	6.97028	339	GRMZM2G028677	NS	0.0341814	0.530525	159912586	159914501	1915	trans-cinnamate 4-monooxygenase
17	n0412	N-(feruloyl-O-hexoside)-spermidine	AMPE1	chr10.S_62156894	10	62156894	T/C	0.321012	1.98612e-06	7.13102	339	GRMZM2G034152	NS	0.0975827	0.0727594	62249317	62253700	4383	Polyamine oxidase Precursor (EC 1.5.3.14)(EC 1.5.3.15)
18	n0436	N1, N10-Diferuloylspermidine	AMPE1	chr9.S_14849263	9	14849263	C/G	0.319239	8.88929e-07	8.42502	339	GRMZM2G167156	4.90452e-33	0.0458783	0.39977	14820841	14825073	4232	Cystathionine beta-lyase
19	n0439	N',N''-Feruloyl,caffeoyl-spermidine derivative	AMPE1	chr1.S_151721012	1	151721012	C/T	0.0820189	1.80561e-06	12.0822	339	GRMZM2G138419	8.31081e-11	-0.186405	0.000561231	151732990	151739550	6560	protein transporter activity
20	n0439	N',N''-Feruloyl,caffeoyl-spermidine derivative	AMPE1	chr6.S_31920842	6	31920842	C/T	0.391304	9.62183e-07	7.84385	339	GRMZM2G163406	1.50383e-11	-0.00567003	0.91716	31868128	31869802	1674	Jasmonate-induced protein, putative, expressed; Os12g0198700 protein [Source:UniProtKB/TrEMBL;Acc:Q2QWD7]
21	n0439	N',N''-Feruloyl,caffeoyl-spermidine derivative	AMPE1	chr6.S_79194651	6	79194651	T/C	0.272553	4.21938e-09	10.9703	339	GRMZM2G127948	NS	-0.112366	0.03866	79193305	79195490	2185	Caffeoyl-CoA O-methyltransferase 1 (EC 2.1.1.104)(Trans-caffeoyl-CoA 3-O-methyltransferase 1)(CCoAOMT-1)(CCoAMT-1)
22	n1048	N-Coumaroyl-spermidine derivative	AMPE1	chr2.S_204765246	2	204765246	G/A	0.203837	6.4704e-12	18.1624	339	GRMZM2G142932	8.8242e-10	-0.0598389	0.272627	204767728	204771974	4246	Transcription factor bHLH122 [Source:UniProtKB/Swiss-Prot;Acc:Q9C690]
23	n1048	N-Coumaroyl-spermidine derivative	AMPE1	chr3.S_139719903	3	139719903	G/A	0.0533333	1.75547e-07	8.83462	339	GRMZM2G340721	ND	ND	ND	139719091	139720947	1856	protein binding
24	n1048	N-Coumaroyl-spermidine derivative	AMPE1	chr3.S_219182192	3	219182192	C/A	0.10625	1.55419e-07	9.71162	339	GRMZM2G081816	NS	0.0790656	0.146922	219181998	219184295	2297	Transcription factor bHLH87 [Source:UniProtKB/Swiss-Prot;Acc:Q8S3D2]
25	n1048	N-Coumaroyl-spermidine derivative	AMPE1	chr3.S_229571484	3	229571484	A/T	0.0537037	5.18216e-07	7.81651	339	GRMZM2G319965	ND	ND	ND	229644796	229647121	2325	UDP-glycosyltransferase 75C1 [Source:UniProtKB/Swiss-Prot;Acc:Q0WW21]
26	n1048	N-Coumaroyl-spermidine derivative	AMPE1	chr4.S_812477	4	812477	G/A	0.21709	5.51885e-09	11.2752	339	GRMZM2G058279	ND	ND	ND	813500	814213	713	Unknown
27	n1048	N-Coumaroyl-spermidine derivative	AMPE1	chr5.S_214846211	5	214846211	C/A	0.0576541	8.87051e-07	8.43372	339	GRMZM2G168335	2.69338e-27	0.0629449	0.248465	214842953	214846166	3213	transcription termination factor activity
28	n1048	N-Coumaroyl-spermidine derivative	AMPE1	chr7.S_134039523	7	134039523	A/G	0.116832	1.16043e-06	7.89236	339	GRMZM2G001645	6.48293e-23	0.0188135	0.730372	133939942	133944232	4290	Hydroxymethylglutaryl-CoA reductase (NADPH)
29	n1048	N-Coumaroyl-spermidine derivative	AMPE1	chr9.S_58141394	9	58141394	G/A	0.165049	3.92e-10	20.7931	339	GRMZM2G376416	1.50444e-39	0.170725	0.00163118	58140575	58143428	2853	hydrolase activity, hydrolyzing O-glycosyl compounds
30	n1048	N-Coumaroyl-spermidine derivative	AMPE1	chr9.S_106796826	9	106796826	C/T	0.0971963	7.02391e-09	10.5346	339	GRMZM2G074589	5.71414e-12	-0.0198918	0.715568	106787618	106796954	9336	Asparagine synthetasePutative uncharacterized protein (EC 6.3.5.4);
31	n1048	N-Coumaroyl-spermidine derivative	AMPE1	chr10.S_1144300	10	1144300	A/G	0.100189	8.46252e-07	7.51248	339	GRMZM2G066142	NS	0.143833	0.00808915	1084103	1085734	1631	agmatine coumaroyltransferase
												GRMZM2G066049	NS	0.111899	0.0397743	1087065	1088682	1617	agmatine coumaroyltransferase
32	n1377	N-Feruloylagmatine	AMPE1	chr10.S_9910886	10	9910886	A/G	0.303614	1.43183e-06	8.51185	339	GRMZM2G381429	NS	-0.0947698	0.0814428	9903545	9916726	13181	Unknown
33	n1394	N-Feruloyl, N-methoxyagmatine	AMPE1	chr1.S_13537853	1	13537853	A/T	0.109228	1.92507e-06	7.05469	339	GRMZM2G169280	3.13458e-17	0.0500086	0.358656	13587326	13589275	1949	Putative indole-3-acetate beta-glucosyltransferase
34	n1394	N-Feruloyl, N-methoxyagmatine	AMPE1	chr7.S_152401261	7	152401261	G/T	0.146667	6.05936e-07	7.57165	339	GRMZM2G325008	7.14427e-10	0.0800138	0.141527	152391333	152401606	10273	glucan endo-1,3-beta-glucosidase 3
35	n1544-1	N,N-caffeoyl,Feruloyl-spermidine derivative	AMPE1	chr5.S_70628057	5	70628057	A/C	0.151402	1.37367e-06	7.15272	339	GRMZM2G120578	7.12012e-14	-0.0680253	0.211555	70685080	70691262	6182	Spermine synthase
36	n1544-1	N,N-caffeoyl,Feruloyl-spermidine derivative	AMPE1	chr6.S_5510615	6	5510615	G/T	0.4	1.50949e-06	7.25958	339	GRMZM2G013152	NS	-0.0923874	0.0894353	5508296	5511049	2753	Adenylate kinase
37	n1544-1	N,N-caffeoyl,Feruloyl-spermidine derivative	AMPE1	chr6.S_27461636	6	27461636	C/G	0.137066	2.02569e-06	7.00971	339	GRMZM2G031905	ND	ND	ND	27464014	27465629	1615	Putative teosinte branched1 protein [Source:UniProtKB/TrEMBL;Acc:Q6ZKS4]
38	n1544-1	N,N-caffeoyl,Feruloyl-spermidine derivative	AMPE1	chr6.S_79194784	6	79194784	T/C	0.320683	5.59084e-17	23.1043	339	GRMZM2G127948	NS	-0.077206	0.15608	79193305	79195490	2185	Caffeoyl-CoA O-methyltransferase 1 (EC 2.1.1.104)(Trans-caffeoyl-CoA 3-O-methyltransferase 1)(CCoAOMT-1)(CCoAMT-1)
39	n0130	N-Feruloylputrescine	AMPE2	chr10.S_12602733	10	12602733	A/G	0.0889831	1.10248e-06	8.55546	335	GRMZM2G118714	NS	-0.152778	0.00507387	12600584	12608266	7682	WEB family protein At5g55860 [Source:UniProtKB/Swiss-Prot;Acc:Q9LVQ4]
40	n0183	N-(coumaroyl-O-hexoside)-spermidine	AMPE2	chr4.S_226945855	4	226945855	A/G	0.0873606	1.04982e-06	7.44543	335	GRMZM2G081644	NS	0.180252	0.000919701	226943671	226946754	3083	Unknown
41	n0183	N-(coumaroyl-O-hexoside)-spermidine	AMPE2	chr7.S_126911602	7	126911602	T/G	0.0703125	1.72581e-06	7.4808	335	GRMZM2G420786	4.515e-11	0.0857836	0.117087	126977721	126979734	2013	Probable carboxylesterase 13 [Source:UniProtKB/Swiss-Prot;Acc:Q9SMM9]
42	n0183	N-(coumaroyl-O-hexoside)-spermidine	AMPE2	chr9.S_14847566	9	14847566	G/A	0.0895522	4.91253e-09	10.861	335	GRMZM2G167156	4.90452e-33	0.0961313	0.07892	14820841	14825073	4232	Cystathionine beta-lyase
43	n0271	Dicoumaroylputrescine	AMPE2	chr2.S_161871632	2	161871632	A/G	0.0525292	9.57831e-07	7.84876	335	GRMZM2G088261	NS	0.0287138	0.600492	161855179	161870266	15087	calcium ion binding
44	n0271	Dicoumaroylputrescine	AMPE2	chr7.S_90600857	7	90600857	A/G	0.105398	1.83667e-06	10.5411	335	GRMZM2G072997	ND	ND	ND	90679965	90681576	1611	Unknown
45	n0271	Dicoumaroylputrescine	AMPE2	chr9.S_15063573	9	15063573	G/T	0.0800971	3.37141e-07	10.952	335	GRMZM2G093146	1.1088e-44	0.0481247	0.37992	15163042	15166580	3538	transferase activity, transferring alkyl or aryl (other than methyl) groups
46	n0271	Dicoumaroylputrescine	AMPE2	chr10.S_22521088	10	22521088	G/A	0.0520231	1.18072e-06	10.8616	335	GRMZM2G335694	ND	ND	ND	22443635	22446151	2516	nucleic acid binding
47	n0271	Dicoumaroylputrescine	AMPE2	chr10.S_80316541	10	80316541	C/T	0.165323	1.41638e-06	16.3458	335	GRMZM2G077486	2.45732e-09	0.0788412	0.149901	80405919	80409657	3738	Caffeoyl-CoA O-methyltransferase 1
48	n0271	Dicoumaroylputrescine	AMPE2	chr10.S_146467275	10	146467275	C/A	0.0527344	4.86208e-07	8.71758	335	GRMZM2G098290	8.36834e-16	-0.00299529	0.956443	146465614	146471079	5465	Glutamine synthetase, chloroplastic Precursor (EC 6.3.1.2)(GS2)(Glutamate--ammonia ligase)
49	n0381-1	Diferuloylputrescine	AMPE2	chr1.S_140716298	1	140716298	C/T	0.44213	1.38517e-11	16.9374	335	GRMZM2G159587	1.9675e-09	0.141709	0.00940061	140716323	140720869	4546	glyoxylate reductase (LOC100281069), mRNA
50	n0412	N-(feruloyl-O-hexoside)-spermidine	AMPE2	chr6.S_144705305	6	144705305	A/T	0.361607	1.91916e-06	15.7661	335	GRMZM2G153103	6.29745e-34	0.0718985	0.189271	144704958	144708231	3273	Unknown
51	n0412	N-(feruloyl-O-hexoside)-spermidine	AMPE2	chr8.S_167193043	8	167193043	A/G	0.0628571	2.19042e-07	8.5631	335	GRMZM2G147544	3.74256e-27	0.0349761	0.523493	167191641	167194287	2646	Tetratricopeptide repeat (TPR)-like superfamily protein [Source:TAIR;Acc:AT1G07280]
52	n0412	N-(feruloyl-O-hexoside)-spermidine	AMPE2	chr9.S_14847566	9	14847566	G/A	0.0895522	1.60028e-08	10.0913	335	GRMZM2G167156	4.90452e-33	0.0455076	0.406402	14820841	14825073	4232	Cystathionine beta-lyase
53	n0412	N-(feruloyl-O-hexoside)-spermidine	AMPE2	chr10.S_139978301	10	139978301	A/G	0.193974	1.55042e-06	7.19802	335	GRMZM2G081557	ND	ND	ND	140048664	140050182	1518	transcription factor MYB2
54	n0439	N',N''-Feruloyl,caffeoyl-spermidine derivative	AMPE2	chr4.S_161880537	4	161880537	G/T	0.105066	9.02893e-07	7.66336	335	GRMZM2G135085	NS	-0.0546553	0.318588	161948835	161954288	5453	Hydroxymethylglutaryl-CoA reductase (NADPH)
55	n0439	N',N''-Feruloyl,caffeoyl-spermidine derivative	AMPE2	chr6.S_27237823	6	27237823	A/G	0.211132	1.19069e-07	9.16764	335	GRMZM2G067691	NS	0.0625558	0.253538	27252481	27259931	7450	Unknown
56	n0439	N',N''-Feruloyl,caffeoyl-spermidine derivative	AMPE2	chr6.S_55639543	6	55639543	A/G	0.359841	1.38286e-08	10.4554	335	GRMZM2G011655	1.23104e-31	-0.0248679	0.650169	55648330	55654264	5934	Terpenoid synthases superfamily protein [Source:TAIR;Acc:AT1G62730]
57	n0439	N',N''-Feruloyl,caffeoyl-spermidine derivative	AMPE2	chr9.S_20588699	9	20588699	C/A	0.159259	1.65499e-07	8.56926	335	GRMZM2G391473	1.78312e-21	-0.0284329	0.604063	20593620	20595542	1922	Putative D-mannose binding lectin receptor-like protein kinase family protein [Source:UniProtKB/TrEMBL;Acc:K7W6R8]
58	n0945	N-Coumaroylputrescine	AMPE2	chr9.S_14847566	9	14847566	G/A	0.0895522	1.4302e-07	8.6699	335	GRMZM2G167156	4.90452e-33	0.0805823	0.14108	14820841	14825073	4232	Cystathionine beta-lyase
59	n0979	N-Coumaroylagmatine	AMPE2	chr5.S_189622520	5	189622520	G/A	0.320076	1.11915e-06	7.47269	335	GRMZM2G391596	1.3026e-21	0.112421	0.0397366	189620994	189622113	1119	SAUR11 - auxin-responsive SAUR family member
60	n1048	N-Coumaroyl-spermidine derivative	AMPE2	chr2.S_204765246	2	204765246	G/A	0.203837	5.34722e-11	16.0317	335	GRMZM2G142932	8.8242e-10	-0.0475926	0.385217	204767728	204771974	4246	Transcription factor bHLH122 [Source:UniProtKB/Swiss-Prot;Acc:Q9C690]
61	n1048	N-Coumaroyl-spermidine derivative	AMPE2	chr4.S_812399	4	812399	G/A	0.191083	3.37736e-09	11.2706	335	GRMZM2G058279	ND	ND	ND	813500	814213	713	Unknown
62	n1048	N-Coumaroyl-spermidine derivative	AMPE2	chr6.S_117023726	6	117023726	A/G	0.440882	1.70942e-06	7.58428	335	GRMZM2G362410	ND	ND	ND	117073012	117074450	1438	Flavin-containing monooxygenase-like [Source:UniProtKB/TrEMBL;Acc:Q69SQ2]
63	n1048	N-Coumaroyl-spermidine derivative	AMPE2	chr9.S_58133590	9	58133590	C/T	0.377049	5.47e-11	17.7136	335	GRMZM2G376416	1.50444e-39	0.191194	0.000433403	58140575	58143428	2853	hydrolase activity, hydrolyzing O-glycosyl compounds
64	n1048	N-Coumaroyl-spermidine derivative	AMPE2	chr9.S_106796826	9	106796826	C/T	0.0971963	1.38414e-08	10.2002	335	GRMZM2G074589	5.71414e-12	0.0146027	0.790017	106787618	106796954	9336	Asparagine synthetasePutative uncharacterized protein (EC 6.3.5.4);
65	n1048	N-Coumaroyl-spermidine derivative	AMPE2	chr10.S_1144300	10	1144300	A/G	0.100189	2.16195e-07	8.42561	335	GRMZM2G066142	NS	0.106545	0.051373	1084103	1085734	1631	agmatine coumaroyltransferase
												GRMZM2G066049	NS	0.100934	0.0650066	1087065	1088682	1617	agmatine coumaroyltransferase
66	n1243	N,N-Di-coumaroyl-N-feruloylspermidine	AMPE2	chr1.S_140716298	1	140716298	C/T	0.44213	9.0572e-07	9.03513	335	GRMZM2G159587	1.9675e-09	0.149644	0.00606663	140716323	140720869	4546	glyoxylate reductase (LOC100281069), mRNA
67	n1243	N,N-Di-coumaroyl-N-feruloylspermidine	AMPE2	chr4.S_187886919	4	187886919	T/G	0.0740741	1.74122e-06	7.1023	335	GRMZM2G015709	1.38391e-08	0.0132643	0.808874	187770681	187772573	1892	Flavonol 3-O-glucosyltransferase
68	n1376	Feruloylagmatine derivative	AMPE2	chr7.S_169266565	7	169266565	C/A	0.182331	7.38902e-07	7.62855	335	GRMZM2G014295	4.77415e-14	-0.0356718	0.51526	169262760	169269277	6517	Putative uncharacterized proteinS-adenosylmethionine-dependent methyltransferase/ methyltransferase
69	n1394	N-Feruloyl, N-methoxyagmatine	AMPE2	chr7.S_169266565	7	169266565	C/A	0.182331	1.14895e-07	8.81761	335	GRMZM2G014295	4.77415e-14	-0.0423266	0.440023	169262760	169269277	6517	Putative uncharacterized proteinS-adenosylmethionine-dependent methyltransferase/ methyltransferase
70	n1544-1	N,N-caffeoyl,Feruloyl-spermidine derivative	AMPE2	chr5.S_19677673	5	19677673	G/A	0.0757576	4.55317e-07	8.8857	335	GRMZM2G124863	3.41624e-14	0.0427509	0.435449	19675383	19677692	2309	Glutamate formiminotransferase
71	n1544-1	N,N-caffeoyl,Feruloyl-spermidine derivative	AMPE2	chr6.S_31868428	6	31868428	A/C	0.36194	1.77469e-07	8.55338	335	GRMZM2G163406	1.50383e-11	-0.0394643	0.471589	31868128	31869802	1674	Jasmonate-induced protein, putative, expressed; Os12g0198700 protein [Source:UniProtKB/TrEMBL;Acc:Q2QWD7]
72	n1544-1	N,N-caffeoyl,Feruloyl-spermidine derivative	AMPE2	chr6.S_55641666	6	55641666	T/G	0.392927	6.66666e-09	10.9882	335	GRMZM2G011655	1.23104e-31	-0.0646766	0.237766	55648330	55654264	5934	Terpenoid synthases superfamily protein [Source:TAIR;Acc:AT1G62730]
73	n1544-1	N,N-caffeoyl,Feruloyl-spermidine derivative	AMPE2	chr9.S_20588895	9	20588895	A/T	0.162963	5.43846e-07	7.84892	335	GRMZM2G391473	1.78312e-21	-0.0610659	0.265042	20593620	20595542	1922	Putative D-mannose binding lectin receptor-like protein kinase family protein [Source:UniProtKB/TrEMBL;Acc:K7W6R8]
aPosition in base pairs for the lead SNP according to version 5b.60 of the maize reference sequence.
bMinor allele frequency of the lead SNP.
cP value of the corresponding metabolic trait calculated by MLM.
dThe phenotypic vairance explained by the correspoding locus.
eA plausible biological candidate gene in the locus or the nearest annotated gene to the lead SNP.
fP value of the expression QTL of the candidate gene. The P value is the lead SNP of eQTL rather than the GWAS lead SNP. NS,not significant; ND, the expression of the candidate gene is not detected. P value was calculated by MLM, the sample size N=368.
gPearson correlation between the expression amount and the phenotypic data of the correspoding metabolic trait.
