# Supplementary material for: Combining association with linkage mapping to dissect the phenolamides metabolism of the maize kernel
Source: Front Plant Sci. 2024 Apr 12;15:1376405. doi: 10.3389/fpls.2024.1376405 (PMC11047430; doi:10.3389/fpls.2024.1376405)
Supplement: Supplementary Table 1 — Phenolamide intensities of each line in AMP and both BB and ZY populations planted across multiple environments. [file DataSheet_1.zip › Table S8.xlsx]

## Sheet: Sheet1
GO term	Ontology	Description	Number in input list	Number in BG/Ref	p-value	FDR
GO:0006519	P	cellular amino acid and derivative metabolic process	68	706	2.9e-36	4.4e-33
GO:0009308	P	amine metabolic process	62	640	3.8e-33	2.9e-30
GO:0044106	P	cellular amine metabolic process	57	554	1e-31	5.2e-29
GO:0034641	P	cellular nitrogen compound metabolic process	65	797	1e-30	3.9e-28
GO:0044281	P	small molecule metabolic process	104	2372	8.5e-28	2.6e-25
GO:0006520	P	cellular amino acid metabolic process	45	495	4.5e-23	1.1e-20
GO:0042180	P	cellular ketone metabolic process	59	1008	5.2e-21	1.1e-18
GO:0044283	P	small molecule biosynthetic process	49	792	1.9e-18	3.7e-16
GO:0006082	P	organic acid metabolic process	54	989	5.4e-18	9e-16
GO:0043436	P	oxoacid metabolic process	53	987	2.2e-17	3.1e-15
GO:0019752	P	carboxylic acid metabolic process	53	987	2.2e-17	3.1e-15
GO:0009309	P	amine biosynthetic process	28	259	1.8e-16	2.2e-14
GO:0044271	P	cellular nitrogen compound biosynthetic process	33	427	3e-15	3.5e-13
GO:0008152	P	metabolic process	245	13125	1.3e-14	1.4e-12
GO:0006595	P	polyamine metabolic process	12	26	4.3e-14	4.3e-12
GO:0009058	P	biosynthetic process	122	4789	1.3e-13	1.2e-11
GO:0006575	P	cellular amino acid derivative metabolic process	24	269	1.2e-12	1.1e-10
GO:0042398	P	cellular amino acid derivative biosynthetic process	20	176	1.7e-12	1.5e-10
GO:0006807	P	nitrogen compound metabolic process	107	4183	7.4e-12	5.9e-10
GO:0006725	P	cellular aromatic compound metabolic process	26	359	1.1e-11	8.6e-10
GO:0044272	P	sulfur compound biosynthetic process	16	111	1.2e-11	8.6e-10
GO:0008652	P	cellular amino acid biosynthetic process	20	226	1.1e-10	7.6e-09
GO:0000097	P	sulfur amino acid biosynthetic process	11	44	1.2e-10	8e-09
GO:0006596	P	polyamine biosynthetic process	8	18	1e-09	6.5e-08
GO:0006790	P	sulfur metabolic process	16	164	2.3e-09	1.4e-07
GO:0006576	P	cellular biogenic amine metabolic process	12	79	2.7e-09	1.6e-07
GO:0055114	P	oxidation reduction	59	1931	3e-09	1.7e-07
GO:0044249	P	cellular biosynthetic process	106	4603	4.1e-09	2.2e-07
GO:0000096	P	sulfur amino acid metabolic process	11	65	4.5e-09	2.4e-07
GO:0019438	P	aromatic compound biosynthetic process	17	201	5.3e-09	2.7e-07
GO:0009699	P	phenylpropanoid biosynthetic process	12	86	6.4e-09	3.1e-07
GO:0044237	P	cellular metabolic process	180	9644	1.3e-08	6e-07
GO:0046686	P	response to cadmium ion	24	449	2.1e-08	9.6e-07
GO:0046499	P	S-adenosylmethioninamine metabolic process	5	5	9e-08	3.9e-06
GO:0006557	P	S-adenosylmethioninamine biosynthetic process	5	5	9e-08	3.9e-06
GO:0010035	P	response to inorganic substance	28	645	9.4e-08	3.9e-06
GO:0006535	P	cysteine biosynthetic process from serine	6	13	1.2e-07	4.7e-06
GO:0009698	P	phenylpropanoid metabolic process	12	125	2.8e-07	1.1e-05
GO:0055086	P	nucleobase, nucleoside and nucleotide metabolic process	25	564	3.2e-07	1.3e-05
GO:0019344	P	cysteine biosynthetic process	6	17	4.1e-07	1.5e-05
GO:0006597	P	spermine biosynthetic process	5	8	4.5e-07	1.6e-05
GO:0008215	P	spermine metabolic process	5	8	4.5e-07	1.6e-05
GO:0010038	P	response to metal ion	24	543	5.9e-07	2.1e-05
GO:0042401	P	cellular biogenic amine biosynthetic process	8	49	7.7e-07	2.6e-05
GO:0006534	P	cysteine metabolic process	6	21	1.1e-06	3.9e-05
GO:0006563	P	L-serine metabolic process	7	36	1.4e-06	4.5e-05
GO:0006418	P	tRNA aminoacylation for protein translation	10	97	1.5e-06	4.8e-05
GO:0016053	P	organic acid biosynthetic process	22	494	1.6e-06	4.8e-05
GO:0046394	P	carboxylic acid biosynthetic process	22	494	1.6e-06	4.8e-05
GO:0043038	P	amino acid activation	10	100	2e-06	5.8e-05
GO:0043039	P	tRNA aminoacylation	10	100	2e-06	5.8e-05
GO:0008295	P	spermidine biosynthetic process	5	12	2.1e-06	6e-05
GO:0006743	P	ubiquinone metabolic process	5	14	3.8e-06	0.00011
GO:0009987	P	cellular process	207	12394	3.9e-06	0.00011
GO:0009070	P	serine family amino acid biosynthetic process	6	27	4e-06	0.00011
GO:0008216	P	spermidine metabolic process	5	15	5e-06	0.00013
GO:0019748	P	secondary metabolic process	16	302	5.5e-06	0.00014
GO:0009067	P	aspartate family amino acid biosynthetic process	7	49	8.4e-06	0.00022
GO:0006732	P	coenzyme metabolic process	14	246	9.9e-06	0.00025
GO:0006733	P	oxidoreduction coenzyme metabolic process	8	72	1e-05	0.00026
GO:0009262	P	deoxyribonucleotide metabolic process	5	18	1e-05	0.00026
GO:0051186	P	cofactor metabolic process	17	366	1.4e-05	0.00035
GO:0046128	P	purine ribonucleoside metabolic process	7	56	1.9e-05	0.00044
GO:0009069	P	serine family amino acid metabolic process	7	56	1.9e-05	0.00044
GO:0042278	P	purine nucleoside metabolic process	7	57	2.1e-05	0.00048
GO:0009086	P	methionine biosynthetic process	5	22	2.4e-05	0.00055
GO:0008299	P	isoprenoid biosynthetic process	9	110	2.8e-05	0.00064
GO:0009310	P	amine catabolic process	7	61	3.1e-05	0.00068
GO:0042375	P	quinone cofactor metabolic process	5	24	3.5e-05	0.00076
GO:0046483	P	heterocycle metabolic process	24	714	4.8e-05	0.001
GO:0042221	P	response to chemical stimulus	49	2052	6.1e-05	0.0013
GO:0009809	P	lignin biosynthetic process	5	28	6.6e-05	0.0014
GO:0009084	P	glutamine family amino acid biosynthetic process	5	28	6.6e-05	0.0014
GO:0009116	P	nucleoside metabolic process	8	95	6.5e-05	0.0014
GO:0006399	P	tRNA metabolic process	11	191	8e-05	0.0016
GO:0006720	P	isoprenoid metabolic process	9	130	9.6e-05	0.0019
GO:0000226	P	microtubule cytoskeleton organization	7	76	0.00011	0.0021
GO:0009066	P	aspartate family amino acid metabolic process	7	76	0.00011	0.0021
GO:0007010	P	cytoskeleton organization	11	199	0.00011	0.0021
GO:0009119	P	ribonucleoside metabolic process	7	78	0.00013	0.0024
GO:0009813	P	flavonoid biosynthetic process	5	36	0.00019	0.0036
GO:0006694	P	steroid biosynthetic process	5	39	0.00027	0.005
GO:0009117	P	nucleotide metabolic process	18	517	0.00028	0.0051
GO:0006753	P	nucleoside phosphate metabolic process	18	518	0.00029	0.0052
GO:0032259	P	methylation	13	309	0.00037	0.0065
GO:0046148	P	pigment biosynthetic process	7	97	0.00045	0.0078
GO:0006555	P	methionine metabolic process	5	44	0.00045	0.0078
GO:0051169	P	nuclear transport	5	45	0.00049	0.0084
GO:0006913	P	nucleocytoplasmic transport	5	45	0.00049	0.0084
GO:0006730	P	one-carbon metabolic process	13	327	0.00061	0.01
GO:0009808	P	lignin metabolic process	5	49	0.00071	0.012
GO:0009812	P	flavonoid metabolic process	5	51	0.00084	0.014
GO:0009064	P	glutamine family amino acid metabolic process	5	52	0.00091	0.015
GO:0008202	P	steroid metabolic process	5	52	0.00091	0.015
GO:0006752	P	group transfer coenzyme metabolic process	5	54	0.0011	0.017
GO:0009056	P	catabolic process	28	1104	0.0011	0.017
GO:0034660	P	ncRNA metabolic process	11	264	0.0011	0.017
GO:0044238	P	primary metabolic process	160	9990	0.0019	0.029
GO:0008610	P	lipid biosynthetic process	15	469	0.002	0.031
GO:0044282	P	small molecule catabolic process	11	289	0.0022	0.033
GO:0042440	P	pigment metabolic process	7	130	0.0023	0.034
GO:0018130	P	heterocycle biosynthetic process	8	167	0.0023	0.034
GO:0009620	P	response to fungus	9	208	0.0024	0.035
GO:0048037	F	cofactor binding	50	691	1.6e-21	7.8e-19
GO:0003824	F	catalytic activity	230	11519	9.8e-17	2.4e-14
GO:0050662	F	coenzyme binding	35	477	1.8e-15	2.9e-13
GO:0016638	F	oxidoreductase activity, acting on the CH-NH2 group of donors	9	30	1.6e-09	1.9e-07
GO:0016491	F	oxidoreductase activity	61	2055	4.4e-09	4.3e-07
GO:0004124	F	cysteine synthase activity	6	8	1.3e-08	1.1e-06
GO:0016829	F	lyase activity	22	395	4.2e-08	2.9e-06
GO:0004748	F	ribonucleoside-diphosphate reductase activity	5	5	9e-08	5.4e-06
GO:0016725	F	oxidoreductase activity, acting on CH or CH2 groups	5	7	2.8e-07	1.3e-05
GO:0016728	F	oxidoreductase activity, acting on CH or CH2 groups, disulfide as acceptor	5	7	2.8e-07	1.3e-05
GO:0008483	F	transaminase activity	9	62	3.8e-07	1.5e-05
GO:0016769	F	transferase activity, transferring nitrogenous groups	9	62	3.8e-07	1.5e-05
GO:0004014	F	adenosylmethionine decarboxylase activity	5	8	4.5e-07	1.5e-05
GO:0016645	F	oxidoreductase activity, acting on the CH-NH group of donors	8	45	4.3e-07	1.5e-05
GO:0004812	F	aminoacyl-tRNA ligase activity	10	97	1.5e-06	4.3e-05
GO:0016875	F	ligase activity, forming carbon-oxygen bonds	10	97	1.5e-06	4.3e-05
GO:0016876	F	ligase activity, forming aminoacyl-tRNA and related compounds	10	97	1.5e-06	4.3e-05
GO:0019842	F	vitamin binding	13	189	3e-06	8e-05
GO:0016874	F	ligase activity	22	521	3.5e-06	9e-05
GO:0030170	F	pyridoxal phosphate binding	11	157	1.5e-05	0.00032
GO:0048038	F	quinone binding	7	53	1.3e-05	0.00032
GO:0070279	F	vitamin B6 binding	11	157	1.5e-05	0.00032
GO:0000166	F	nucleotide binding	92	4586	2.5e-05	0.00052
GO:0005507	F	copper ion binding	14	304	8.9e-05	0.0018
GO:0016831	F	carboxy-lyase activity	8	100	9.2e-05	0.0018
GO:0050660	F	FAD binding	10	172	0.00016	0.0029
GO:0016597	F	amino acid binding	6	56	0.00016	0.0029
GO:0043176	F	amine binding	6	58	0.00019	0.0033
GO:0031406	F	carboxylic acid binding	7	88	0.00026	0.0043
GO:0008168	F	methyltransferase activity	15	385	0.00029	0.0047
GO:0016741	F	transferase activity, transferring one-carbon groups	15	393	0.00036	0.0054
GO:0016616	F	oxidoreductase activity, acting on the CH-OH group of donors, NAD or NADP as acceptor	11	229	0.00036	0.0054
GO:0016840	F	carbon-nitrogen lyase activity	5	49	0.00071	0.01
GO:0016614	F	oxidoreductase activity, acting on CH-OH group of donors	11	255	0.00084	0.012
GO:0016835	F	carbon-oxygen lyase activity	8	145	0.00097	0.013
GO:0016830	F	carbon-carbon lyase activity	8	149	0.0011	0.015
GO:0009570	C	chloroplast stroma	28	582	1.2e-08	4.6e-06
GO:0009532	C	plastid stroma	28	598	2.1e-08	4.6e-06
GO:0005737	C	cytoplasm	135	6663	3.8e-08	5.6e-06
GO:0005971	C	ribonucleoside-diphosphate reductase complex	5	5	9e-08	1e-05
GO:0005815	C	microtubule organizing center	6	22	1.4e-06	0.00013
GO:0044444	C	cytoplasmic part	120	6103	1.8e-06	0.00014
GO:0000922	C	spindle pole	5	13	2.8e-06	0.00018
GO:0009654	C	oxygen evolving complex	6	32	9.5e-06	0.00053
GO:0044424	C	intracellular part	157	8943	1.7e-05	0.00082
GO:0048046	C	apoplast	17	376	2e-05	0.00084
GO:0005819	C	spindle	7	57	2.1e-05	0.00084
GO:0005635	C	nuclear envelope	8	82	2.5e-05	0.00092
GO:0005777	C	peroxisome	11	172	3.2e-05	0.001
GO:0042579	C	microbody	11	172	3.2e-05	0.001
GO:0019898	C	extrinsic to membrane	6	45	5.4e-05	0.0016
GO:0044434	C	chloroplast part	32	1174	0.00014	0.0038
GO:0044435	C	plastid part	32	1192	0.00018	0.0047
GO:0009523	C	photosystem II	6	58	0.00019	0.0048
GO:0005622	C	intracellular	158	9452	0.00024	0.0057
GO:0031226	C	intrinsic to plasma membrane	6	69	0.00046	0.0099
GO:0005829	C	cytosol	33	1316	0.00047	0.0099
GO:0043234	C	protein complex	37	1572	0.00068	0.014
GO:0009507	C	chloroplast	46	2136	0.00097	0.017
GO:0009536	C	plastid	48	2254	0.00094	0.017
GO:0031225	C	anchored to membrane	5	53	0.00098	0.017
GO:0046658	C	anchored to plasma membrane	5	53	0.00098	0.017
GO:0000502	C	proteasome complex	6	86	0.0014	0.022
GO:0009521	C	photosystem	6	92	0.0019	0.03
GO:0005576	C	extracellular region	17	575	0.0023	0.035
GO:0031977	C	thylakoid lumen	5	67	0.0026	0.038
GO:0031967	C	organelle envelope	23	899	0.0026	0.038
GO:0031975	C	envelope	23	918	0.0034	0.047

## Sheet: Sheet2
Table S8 The list of significant Gene Ontology terms
GO term	Ontology	Description	Number in input list	Number in BG/Ref	FDR
GO:0006519	P	cellular amino acid and derivative metabolic process	68	706	4.4e-33
GO:0009308	P	amine metabolic process	62	640	2.9e-30
GO:0044106	P	cellular amine metabolic process	57	554	5.2e-29
GO:0034641	P	cellular nitrogen compound metabolic process	65	797	3.9e-28
GO:0044281	P	small molecule metabolic process	104	2372	2.6e-25
GO:0006520	P	cellular amino acid metabolic process	45	495	1.1e-20
GO:0042180	P	cellular ketone metabolic process	59	1008	1.1e-18
GO:0044283	P	small molecule biosynthetic process	49	792	3.7e-16
GO:0006082	P	organic acid metabolic process	54	989	9e-16
GO:0043436	P	oxoacid metabolic process	53	987	3.1e-15
GO:0019752	P	carboxylic acid metabolic process	53	987	3.1e-15
GO:0009309	P	amine biosynthetic process	28	259	2.2e-14
GO:0044271	P	cellular nitrogen compound biosynthetic process	33	427	3.5e-13
GO:0008152	P	metabolic process	245	13125	1.4e-12
GO:0006595	P	polyamine metabolic process	12	26	4.3e-12
GO:0009058	P	biosynthetic process	122	4789	1.2e-11
GO:0006575	P	cellular amino acid derivative metabolic process	24	269	1.1e-10
GO:0042398	P	cellular amino acid derivative biosynthetic process	20	176	1.5e-10
GO:0006807	P	nitrogen compound metabolic process	107	4183	5.9e-10
GO:0006725	P	cellular aromatic compound metabolic process	26	359	8.6e-10
GO:0044272	P	sulfur compound biosynthetic process	16	111	8.6e-10
GO:0008652	P	cellular amino acid biosynthetic process	20	226	7.6e-09
GO:0000097	P	sulfur amino acid biosynthetic process	11	44	8e-09
GO:0006596	P	polyamine biosynthetic process	8	18	6.5e-08
GO:0006790	P	sulfur metabolic process	16	164	1.4e-07
GO:0006576	P	cellular biogenic amine metabolic process	12	79	1.6e-07
GO:0055114	P	oxidation reduction	59	1931	1.7e-07
GO:0044249	P	cellular biosynthetic process	106	4603	2.2e-07
GO:0000096	P	sulfur amino acid metabolic process	11	65	2.4e-07
GO:0019438	P	aromatic compound biosynthetic process	17	201	2.7e-07
GO:0009699	P	phenylpropanoid biosynthetic process	12	86	3.1e-07
GO:0044237	P	cellular metabolic process	180	9644	6e-07
GO:0046686	P	response to cadmium ion	24	449	9.6e-07
GO:0046499	P	S-adenosylmethioninamine metabolic process	5	5	3.9e-06
GO:0006557	P	S-adenosylmethioninamine biosynthetic process	5	5	3.9e-06
GO:0010035	P	response to inorganic substance	28	645	3.9e-06
GO:0006535	P	cysteine biosynthetic process from serine	6	13	4.7e-06
GO:0009698	P	phenylpropanoid metabolic process	12	125	1.1e-05
GO:0055086	P	nucleobase, nucleoside and nucleotide metabolic process	25	564	1.3e-05
GO:0019344	P	cysteine biosynthetic process	6	17	1.5e-05
GO:0006597	P	spermine biosynthetic process	5	8	1.6e-05
GO:0008215	P	spermine metabolic process	5	8	1.6e-05
GO:0010038	P	response to metal ion	24	543	2.1e-05
GO:0042401	P	cellular biogenic amine biosynthetic process	8	49	2.6e-05
GO:0006534	P	cysteine metabolic process	6	21	3.9e-05
GO:0006563	P	L-serine metabolic process	7	36	4.5e-05
GO:0006418	P	tRNA aminoacylation for protein translation	10	97	4.8e-05
GO:0016053	P	organic acid biosynthetic process	22	494	4.8e-05
GO:0046394	P	carboxylic acid biosynthetic process	22	494	4.8e-05
GO:0043038	P	amino acid activation	10	100	5.8e-05
GO:0043039	P	tRNA aminoacylation	10	100	5.8e-05
GO:0008295	P	spermidine biosynthetic process	5	12	6e-05
GO:0006743	P	ubiquinone metabolic process	5	14	0.00011
GO:0009987	P	cellular process	207	12394	0.00011
GO:0009070	P	serine family amino acid biosynthetic process	6	27	0.00011
GO:0008216	P	spermidine metabolic process	5	15	0.00013
GO:0019748	P	secondary metabolic process	16	302	0.00014
GO:0009067	P	aspartate family amino acid biosynthetic process	7	49	0.00022
GO:0006732	P	coenzyme metabolic process	14	246	0.00025
GO:0006733	P	oxidoreduction coenzyme metabolic process	8	72	0.00026
GO:0009262	P	deoxyribonucleotide metabolic process	5	18	0.00026
GO:0051186	P	cofactor metabolic process	17	366	0.00035
GO:0046128	P	purine ribonucleoside metabolic process	7	56	0.00044
GO:0009069	P	serine family amino acid metabolic process	7	56	0.00044
GO:0042278	P	purine nucleoside metabolic process	7	57	0.00048
GO:0009086	P	methionine biosynthetic process	5	22	0.00055
GO:0008299	P	isoprenoid biosynthetic process	9	110	0.00064
GO:0009310	P	amine catabolic process	7	61	0.00068
GO:0042375	P	quinone cofactor metabolic process	5	24	0.00076
GO:0046483	P	heterocycle metabolic process	24	714	0.001
GO:0042221	P	response to chemical stimulus	49	2052	0.0013
GO:0009809	P	lignin biosynthetic process	5	28	0.0014
GO:0009084	P	glutamine family amino acid biosynthetic process	5	28	0.0014
GO:0009116	P	nucleoside metabolic process	8	95	0.0014
GO:0006399	P	tRNA metabolic process	11	191	0.0016
GO:0006720	P	isoprenoid metabolic process	9	130	0.0019
GO:0000226	P	microtubule cytoskeleton organization	7	76	0.0021
GO:0009066	P	aspartate family amino acid metabolic process	7	76	0.0021
GO:0007010	P	cytoskeleton organization	11	199	0.0021
GO:0009119	P	ribonucleoside metabolic process	7	78	0.0024
GO:0009813	P	flavonoid biosynthetic process	5	36	0.0036
GO:0006694	P	steroid biosynthetic process	5	39	0.005
GO:0009117	P	nucleotide metabolic process	18	517	0.0051
GO:0006753	P	nucleoside phosphate metabolic process	18	518	0.0052
GO:0032259	P	methylation	13	309	0.0065
GO:0046148	P	pigment biosynthetic process	7	97	0.0078
GO:0006555	P	methionine metabolic process	5	44	0.0078
GO:0051169	P	nuclear transport	5	45	0.0084
GO:0006913	P	nucleocytoplasmic transport	5	45	0.0084
GO:0006730	P	one-carbon metabolic process	13	327	0.01
GO:0009808	P	lignin metabolic process	5	49	0.012
GO:0009812	P	flavonoid metabolic process	5	51	0.014
GO:0009064	P	glutamine family amino acid metabolic process	5	52	0.015
GO:0008202	P	steroid metabolic process	5	52	0.015
GO:0006752	P	group transfer coenzyme metabolic process	5	54	0.017
GO:0009056	P	catabolic process	28	1104	0.017
GO:0034660	P	ncRNA metabolic process	11	264	0.017
GO:0044238	P	primary metabolic process	160	9990	0.029
GO:0008610	P	lipid biosynthetic process	15	469	0.031
GO:0044282	P	small molecule catabolic process	11	289	0.033
GO:0042440	P	pigment metabolic process	7	130	0.034
GO:0018130	P	heterocycle biosynthetic process	8	167	0.034
GO:0009620	P	response to fungus	9	208	0.035
GO:0048037	F	cofactor binding	50	691	7.8e-19
GO:0003824	F	catalytic activity	230	11519	2.4e-14
GO:0050662	F	coenzyme binding	35	477	2.9e-13
GO:0016638	F	oxidoreductase activity, acting on the CH-NH2 group of donors	9	30	1.9e-07
GO:0016491	F	oxidoreductase activity	61	2055	4.3e-07
GO:0004124	F	cysteine synthase activity	6	8	1.1e-06
GO:0016829	F	lyase activity	22	395	2.9e-06
GO:0004748	F	ribonucleoside-diphosphate reductase activity	5	5	5.4e-06
GO:0016725	F	oxidoreductase activity, acting on CH or CH2 groups	5	7	1.3e-05
GO:0016728	F	oxidoreductase activity, acting on CH or CH2 groups, disulfide as acceptor	5	7	1.3e-05
GO:0008483	F	transaminase activity	9	62	1.5e-05
GO:0016769	F	transferase activity, transferring nitrogenous groups	9	62	1.5e-05
GO:0004014	F	adenosylmethionine decarboxylase activity	5	8	1.5e-05
GO:0016645	F	oxidoreductase activity, acting on the CH-NH group of donors	8	45	1.5e-05
GO:0004812	F	aminoacyl-tRNA ligase activity	10	97	4.3e-05
GO:0016875	F	ligase activity, forming carbon-oxygen bonds	10	97	4.3e-05
GO:0016876	F	ligase activity, forming aminoacyl-tRNA and related compounds	10	97	4.3e-05
GO:0019842	F	vitamin binding	13	189	8e-05
GO:0016874	F	ligase activity	22	521	9e-05
GO:0030170	F	pyridoxal phosphate binding	11	157	0.00032
GO:0048038	F	quinone binding	7	53	0.00032
GO:0070279	F	vitamin B6 binding	11	157	0.00032
GO:0000166	F	nucleotide binding	92	4586	0.00052
GO:0005507	F	copper ion binding	14	304	0.0018
GO:0016831	F	carboxy-lyase activity	8	100	0.0018
GO:0050660	F	FAD binding	10	172	0.0029
GO:0016597	F	amino acid binding	6	56	0.0029
GO:0043176	F	amine binding	6	58	0.0033
GO:0031406	F	carboxylic acid binding	7	88	0.0043
GO:0008168	F	methyltransferase activity	15	385	0.0047
GO:0016741	F	transferase activity, transferring one-carbon groups	15	393	0.0054
GO:0016616	F	oxidoreductase activity, acting on the CH-OH group of donors, NAD or NADP as acceptor	11	229	0.0054
GO:0016840	F	carbon-nitrogen lyase activity	5	49	0.01
GO:0016614	F	oxidoreductase activity, acting on CH-OH group of donors	11	255	0.012
GO:0016835	F	carbon-oxygen lyase activity	8	145	0.013
GO:0016830	F	carbon-carbon lyase activity	8	149	0.015
GO:0009570	C	chloroplast stroma	28	582	4.6e-06
GO:0009532	C	plastid stroma	28	598	4.6e-06
GO:0005737	C	cytoplasm	135	6663	5.6e-06
GO:0005971	C	ribonucleoside-diphosphate reductase complex	5	5	1e-05
GO:0005815	C	microtubule organizing center	6	22	0.00013
GO:0044444	C	cytoplasmic part	120	6103	0.00014
GO:0000922	C	spindle pole	5	13	0.00018
GO:0009654	C	oxygen evolving complex	6	32	0.00053
GO:0044424	C	intracellular part	157	8943	0.00082
GO:0048046	C	apoplast	17	376	0.00084
GO:0005819	C	spindle	7	57	0.00084
GO:0005635	C	nuclear envelope	8	82	0.00092
GO:0005777	C	peroxisome	11	172	0.001
GO:0042579	C	microbody	11	172	0.001
GO:0019898	C	extrinsic to membrane	6	45	0.0016
GO:0044434	C	chloroplast part	32	1174	0.0038
GO:0044435	C	plastid part	32	1192	0.0047
GO:0009523	C	photosystem II	6	58	0.0048
GO:0005622	C	intracellular	158	9452	0.0057
GO:0031226	C	intrinsic to plasma membrane	6	69	0.0099
GO:0005829	C	cytosol	33	1316	0.0099
GO:0043234	C	protein complex	37	1572	0.014
GO:0009507	C	chloroplast	46	2136	0.017
GO:0009536	C	plastid	48	2254	0.017
GO:0031225	C	anchored to membrane	5	53	0.017
GO:0046658	C	anchored to plasma membrane	5	53	0.017
GO:0000502	C	proteasome complex	6	86	0.022
GO:0009521	C	photosystem	6	92	0.03
GO:0005576	C	extracellular region	17	575	0.035
GO:0031977	C	thylakoid lumen	5	67	0.038
GO:0031967	C	organelle envelope	23	899	0.038
GO:0031975	C	envelope	23	918	0.047
note: P, Biological Process, F, Molecular Function, C, Cellular Component.
