# Supplementary material for: Combining association with linkage mapping to dissect the phenolamides metabolism of the maize kernel
Source: Front Plant Sci. 2024 Apr 12;15:1376405. doi: 10.3389/fpls.2024.1376405 (PMC11047430; doi:10.3389/fpls.2024.1376405)
Supplement: Supplementary Table 1 — Phenolamide intensities of each line in AMP and both BB and ZY populations planted across multiple environments. [file DataSheet_1.zip › Table S1.xlsx]

## Sheet: AMPE1
Table S1. Phenolamides level of each line in AMP and both BB and ZY populations planted across multiple environments.
Phenolamides names	N-Feruloylputrescine	N-(coumaroyl-O-hexoside)-spermidine	Dicoumaroylputrescine	N-(caffeoyl-O-hexoside)-spermidine	Diferuloylputrescine	N-(feruloyl-O-hexoside)-spermidine	N1, N10-Diferuloylspermidine	N',N''-Feruloyl,caffeoyl-spermidine derivative	N-Coumaroylputrescine	N-Coumaroylagmatine	N-Coumaroyl-spermidine derivative	N,N-Di-coumaroyl-N-feruloylspermidine	Feruloylagmatine derivative	N-Feruloylagmatine	N-Feruloyl, N-methoxyagmatine	N,N-caffeoyl,Feruloyl-spermidine derivative
Line	n0130	n0183	n0271	n0380	n0381-1	n0412	n0436	n0439	n0945	n0979	n1048	n1243	n1376	n1377	n1394	n1544-1
150	18600000	90900000	73800000	32500000	62600	16200000	10200000	2850000	1580000	31700	32300	9960000	239000	68800	285000	587000
177	86400000	58800000	40000000	2070000	22400	2990000	5130000	633000	712000	110000	55400	2160000	1550000	684000	2310000	91600
238	26800000	90500000	9360000	1110000	286000	5240000	16600000	398000	1710000	12000	1940	865000	82500	54000	315000	37300
268	70300000	45800000	43600000	23100000	31000	17200000	12000000	538000	1560000	41600	227000	1140000	850000	227000	1590000	73600
1462	14800000	69400000	7540000	8160000	306000	10900000	11000000	1620000	777000	32700	41600	1780000	850000	142000	601000	259000
4019	91800000	68900000	44700000	13800000	221000	21100000	30300000	447000	2310000	117000	29500	2580000	3870000	864000	3500000	120000
5213	5380000	69800000	26700000	9440000	40800	6540000	6320000	1560000	1650000	8550	15200	1240000	61800	25400	33700	179000
5237	4100000	70300000	17000000	44200000	197000	59500000	63500000	3880000	4620000	5970	6900	4380000	28800	19200	131000	748000
7327	14900000	78000000	4210000	6780000	61800	4790000	6850000	9380000	1310000	11500	1850000	1610000	116000	63300	251000	2990000
7381	29900000	54500000	14900000	14700000	55800	13000000	15500000	976000	1550000	30400	57100	17500000	1700000	234000	1440000	237000
8902	8950000	59800000	11400000	21400000	336000	13300000	15600000	3110000	1670000	32700	65000	496000	212000	124000	371000	2110000
9642	44800000	58600000	9740000	4510000	166000	4480000	10100000	1640000	1110000	12500	280	1510000	435000	64700	907000	1120000
81162	14400000	50600000	65000000	10400000	89200	2140000	1380000	5340000	372000	29600	19500	568000	151000	57200	566000	14700000
526018	29600000	40800000	11900000	3840000	285000	6640000	14500000	287000	1380000	10000	75800	2440000	408000	48300	1050000	21900
05W002	49100000	85500000	67400000	2200000	55800	9600000	29300000	606000	3670000	177000	75400	796000	788000	348000	1200000	47100
05WN230	27000000	63100000	25400000	4410000	21600	10800000	20400000	167000	1690000	36800	326000	955000	408000	97000	1270000	36500
07KS4	3930000	27600000	1050000	10100000	60500	21300000	44200000	571000	1590000	10500	45500	1190000	64700	25500	74300	46400
18-599	83900000	68800000	18700000	19300000	77800	17300000	15000000	488000	1880000	101000	79100	1510000	2190000	161000	3920000	58500
4F1	23600000	66300000	44700000	9540000	93000	13500000	19800000	1400000	1880000	19000	6870	1050000	279000	63400	481000	181000
7884-4HT	15400000	95400000	50400000	3680000	626000	6030000	20700000	2420000	2850000	22900	88300	3230000	98000	55500	324000	1830000
835A	74500000	44200000	63000000	1920000	33100	2480000	6030000	324000	768000	217000	113000	1260000	8350000	1060000	12800000	115000
835B	16300000	27700000	6850000	4050000	9860	8410000	13300000	27700	1260000	30300	95900	217000	186000	29800	335000	6800
975-12	26600000	65600000	3020000	11200000	306000	8770000	14600000	6280000	1660000	8710	154000	4910000	54600	447000	128000	885000
B11	99800000	69100000	12500000	3080000	28800	5980000	26100000	365000	2900000	103000	1300	2920000	1870000	1070000	2500000	54000
B110	37200000	58500000	6110000	2380000	10000	5400000	11700000	335000	1500000	11600	7440	291000	706000	267000	1740000	51200
B111	2890000	33800000	878000	2800000	181000	5250000	11200000	215000	1420000	8550	1100000	260000	9210	14100	26200	32300
B113	101000000	37000000	58900000	2260000	91100	1290000	6400000	12900000	438000	155000	216000	1930000	2610000	519000	4780000	5540000
B114	5720000	88200000	42200000	26900000	19300	49300000	68300000	2080000	6770000	11400	157000	18900000	103000	54300	218000	340000
B151	8540000	58400000	9980000	29800000	280000	9290000	20700000	2310000	1430000	7360	28600	833000	25200	16100	14200	4300000
B73	1810000	58300000	1410000	14900000	32800	10500000	12700000	850000	1400000	12100	229000	1000000	41200	13300	24600	1780000
B77	12800000	75600000	19900000	28200000	60300	25300000	24700000	18300000	2610000	23700	122000	3610000	63600	185000	121000	11700000
BS16	8230000	78400000	7410000	20700000	141000	13600000	21900000	2090000	2050000	7330	64500	2150000	24300	40500	32600	1070000
BY4839	11700000	77700000	6560000	6080000	223000	9450000	29600000	96000	1990000	16400	14600	903000	212000	34800	548000	233000
BY4944	10500000	67200000	69700000	1950000	309000	5320000	14100000	43900	1860000	57000	567000	2340000	1290000	251000	3760000	9740
BY804	77800000	22100000	44100000	165000	248000	358000	6090000	48500	424000	233000	889	299000	2310000	999000	2540000	31000
BY807	4110000	58800000	5810000	2760000	278000	5030000	12300000	254000	1670000	5870	3150	1640000	30200	56900	46900	173000
BY813	20800000	67800000	36700000	1330000	311000	2300000	14000000	104000	1230000	130000	426	2000000	4190000	145000	2610000	168000
BY855	4200000	59000000	27400000	866000	28700	1860000	3740000	208000	908000	10100	47500	831000	55000	71100	64800	163000
BZN	3640000	66000000	11500000	4540000	800000	12000000	37200000	698000	2490000	16500	120000	1860000	37100	65600	38900	104000
CA47	4870000	57400000	5110000	10400000	78300	25400000	58100000	12300	3320000	13600	5150	425000	172000	41700	239000	5440
CHANG3	32400000	54200000	38800000	8340000	158000	3650000	2140000	2120000	649000	6590	1690000	215000	180000	97700	516000	974000
CHENG698	8440000	69800000	5190000	1110000	1140000	1390000	3390000	1370000	918000	4640	270000	1060000	23100	160000	21000	287000
CHUAN48-2	19300000	41900000	49500000	1370000	515000	4610000	14900000	147000	1210000	82400	153000	1590000	470000	333000	542000	46300
CI7	74900000	48700000	21500000	9750000	29100	13600000	20400000	414000	1810000	19200	53500	1660000	770000	443000	1910000	87700
CIMBL1	4600000	76400000	30800000	11400000	13100	8860000	9490000	215000	1910000	19000	1180	681000	37300	48200	35200	55300
CIMBL10	40500000	56200000	9780000	24700000	46400	11200000	8670000	4450000	869000	10700	755	4000000	134000	59800	323000	1790000
CIMBL100	72800000	28500000	25400000	479000	176000	402000	1600000	723000	255000	132000	87700	907000	2400000	863000	1850000	303000
CIMBL101	35500000	56800000	46200000	2210000	528000	5690000	10600000	1040000	1080000	145000	1890	1480000	793000	553000	897000	291000
CIMBL102	33600000	85900000	34600000	3410000	580000	10300000	33500000	535000	3570000	131000	1230000	1910000	555000	31800	476000	111000
CIMBL105	55400000	27500000	2660000	1250000	576000	2380000	4940000	109000	641000	12000	44200	2700000	165000	64000	392000	24900
CIMBL106	80800000	60900000	42100000	2320000	140000	5380000	11700000	293000	1540000	275000	21900	1550000	6340000	540000	3920000	46400
CIMBL108	76200000	53700000	20800000	2610000	209000	6260000	10500000	512000	1210000	53800	101000	438000	513000	397000	1380000	64300
CIMBL109	85700000	44200000	27600000	4310000	172000	4440000	6580000	193000	875000	105000	49300	1560000	1230000	224000	931000	25500
CIMBL11	23800000	60600000	8360000	62900000	216000	47000000	61000000	3420000	4370000	48100	2510	1810000	232000	195000	622000	8680000
CIMBL111	116000000	40100000	60100000	11400000	108000	6360000	12400000	747000	818000	623000	73800	650000	4800000	1440000	3800000	378000
CIMBL113	4250000	73600000	18200000	38100000	194000	32700000	46400000	310000	3260000	17800	7070	1230000	81300	373000	166000	62100
CIMBL114	5980000	77400000	11700000	7410000	213000	5610000	5860000	1180000	1540000	11200	51800	5910000	57100	533000	220000	105000
CIMBL115	75900000	73200000	43100000	15100000	42600	24100000	32200000	323000	2450000	1790000	192000	4590000	13500000	1350000	5120000	50400
CIMBL116	36800000	71400000	11600000	8420000	129000	11700000	18200000	2700000	2190000	68000	138000	2370000	240000	87200	410000	735000
CIMBL119	73500000	65200000	22900000	3470000	104000	7560000	13400000	21200	1870000	124000	43400	675000	855000	451000	652000	10300
CIMBL12	57900000	47400000	7500000	61200000	236000	30600000	20200000	3880000	1690000	57900	1190	2370000	1820000	187000	6420000	3670000
CIMBL120	53700000	39700000	6680000	2220000	11900	4870000	12000000	176000	942000	22000	8410	64200	291000	180000	412000	144000
CIMBL121	44700000	44300000	37800000	5900000	193000	1690000	2720000	999000	433000	36300	110000	322000	2060000	56900	2540000	407000
CIMBL122	14900000	54400000	27300000	35000000	91500	6540000	6230000	4710000	496000	52400	868000	500000	872000	129000	1310000	3890000
CIMBL123	12500000	89100000	29400000	18700000	23700	11300000	17100000	362000	2360000	8680	60300	446000	154000	64000	1790000	179000
CIMBL124	27200000	40800000	14000000	5220000	300000	7690000	22600000	63600	1860000	42800	35100	1240000	620000	204000	1240000	14000
CIMBL125	11300000	60600000	18600000	3910000	63600	9840000	18000000	382000	2380000	56500	3680000	838000	419000	592000	1290000	52900
CIMBL127	69700000	96300000	44200000	14700000	114000	31900000	38600000	634000	4560000	83500	65400	11200000	1190000	588000	1930000	31300
CIMBL129	92500000	54300000	11100000	22000000	74100	13000000	13000000	1870000	1280000	93100	12000	1320000	8760000	2340000	9980000	338000
CIMBL13	8680000	63400000	7420000	6870000	101000	8260000	14000000	224000	1460000	14300	308000	324000	50000	44800	58900	142000
CIMBL133	13300000	71000000	8830000	4390000	228000	4260000	4700000	225000	1100000	47500	45200	4150000	342000	658000	454000	110000
CIMBL137	28400000	60400000	8960000	5580000	184000	11700000	14900000	524000	2200000	10600	64200	1540000	92600	38600	356000	65300
CIMBL139	34300000	51300000	15600000	23200000	25700	24000000	22900000	308000	1540000	49500	4000	295000	184000	147000	371000	43700
CIMBL140	19500000	40300000	5910000	1870000	8860	4400000	14100000	154000	1380000	7300	4290	147000	115000	112000	162000	206000
CIMBL141	11400000	62600000	28700000	7090000	210000	6010000	11600000	919000	1430000	11300	14000	2100000	58700	24800	112000	934000
CIMBL142	76100000	36300000	9620000	3000000	90100	6020000	11500000	349000	871000	93900	752	308000	1480000	162000	1730000	94600
CIMBL143	8630000	71400000	4250000	17900000	546000	14000000	12400000	133000	1720000	8150	1230000	648000	40500	37400	49400	34000
CIMBL144	11600000	32700000	5270000	1370000	14700	1960000	3180000	303000	628000	6590	278000	80600	59800	37800	170000	51400
CIMBL145	77300000	59100000	18000000	1760000	21700	2160000	4530000	2700000	891000	49600	860	305000	885000	309000	1740000	827000
CIMBL147	87300000	73400000	26500000	57000000	247000	15100000	20700000	3580000	1720000	88200	5060	1400000	1860000	798000	3420000	3600000
CIMBL149	65400000	58300000	21800000	18000000	140000	8970000	8940000	1610000	755000	95900	3320	7090000	1620000	291000	1790000	1060000
CIMBL15	85600000	55000000	13200000	26900000	99600	9980000	11000000	339000	1260000	42800	3400	2950000	490000	82100	948000	210000
CIMBL150	69100000	67100000	15800000	22300000	9480	55100000	82400000	55900	8480000	11900	77100	2310000	272000	649000	268000	10200
CIMBL151	6230000	34200000	1680000	11900000	16500	9070000	21000000	132000	1800000	11200	5380	326000	88300	84300	171000	22800
CIMBL152	74900000	46900000	23200000	3910000	88800	7380000	14900000	128000	1520000	179000	240000	354000	625000	360000	1010000	12200
CIMBL153	36600000	47200000	1120000	6360000	10700	9320000	16900000	50600	1320000	7130	324	63800	16100	28000	75200	48100
CIMBL156	44200000	52100000	37900000	118000	318000	567000	8150000	28500	1250000	158000	4890	596000	996000	6380000	2390000	15100
CIMBL157	8680000	57100000	9780000	34100000	225000	21700000	28200000	2260000	2820000	10800	5540	481000	47600	81000	181000	2480000
CIMBL17	25600000	46900000	50500000	1340000	30400	1790000	3120000	188000	496000	79500	77300	566000	364000	145000	618000	46700
CIMBL18	9700000	68800000	45300000	10400000	87400	10300000	13400000	494000	1620000	33100	337	3090000	173000	441000	296000	223000
CIMBL19	66500000	44300000	20500000	5280000	243000	12600000	63700000	247000	3210000	1540000	12300	5510000	21000000	4560000	12800000	38700
CIMBL2	8150000	66600000	12800000	11100000	157000	9600000	10400000	648000	1080000	5630	24900	1620000	88300	82500	243000	172000
CIMBL21	92100000	40400000	36800000	7280000	411000	10300000	18400000	122000	1760000	233000	51100	1570000	1900000	641000	1520000	31200
CIMBL22	59000000	53700000	30400000	3390000	28900	3940000	12500000	719000	1030000	125000	42900	481000	883000	364000	904000	265000
CIMBL23	89900000	57600000	55200000	1160000	57300	2980000	12300000	72700	1670000	521000	3500	754000	9420000	936000	4330000	31700
CIMBL25	88200000	42500000	31000000	24600000	785000	19400000	21000000	571000	1420000	178000	120000	2810000	2470000	1750000	2750000	460000
CIMBL27	21000000	70300000	11600000	36800000	243000	16400000	14500000	2180000	1520000	34600	398	1310000	83900	388000	159000	8270000
CIMBL28	3350000	61700000	10400000	27600000	339000	22300000	38100000	1540000	1450000	8290	118000	1480000	34600	46500	54900	3020000
CIMBL29	89900000	64800000	24000000	7140000	87500	4830000	6140000	4390000	858000	22800	447000	1910000	362000	329000	822000	1660000
CIMBL3	3170000	55800000	6290000	6360000	29800	6450000	9060000	80600	1510000	9030	75000	86100	50100	56500	285000	31400
CIMBL32	58100000	64900000	56000000	4730000	56900	6090000	11500000	3030000	1490000	472000	735000	3140000	3970000	1200000	2330000	738000
CIMBL38	92400000	61600000	50800000	20700000	54200	10700000	11000000	2260000	914000	611000	148000	2840000	3290000	1680000	2140000	2260000
CIMBL4	85100000	61400000	61200000	6580000	69500	4820000	8020000	1190000	1060000	370000	190000	2120000	1040000	321000	1930000	1060000
CIMBL40	90200000	70600000	55000000	2580000	368000	3450000	9680000	667000	1190000	164000	228000	2330000	1970000	1450000	2080000	233000
CIMBL42	47400000	88100000	13700000	26200000	55300	31000000	37000000	149000	3430000	59700	41900	3050000	2300000	927000	4240000	84600
CIMBL43	46300000	43400000	6390000	1460000	33700	3270000	14100000	51800	1210000	140000	924	1890000	2570000	382000	2470000	12400
CIMBL46	11100000	64200000	15600000	46000000	518000	36300000	32600000	4690000	3450000	5620	65500	350000	25100	36600	94000	3610000
CIMBL47	29600000	56400000	10800000	18800000	162000	25900000	35300000	1380000	3040000	11900	316000	4010000	267000	859000	1140000	261000
CIMBL48	13800000	58800000	12400000	11100000	970000	14100000	16500000	611000	1910000	69000	219000	1840000	1840000	1070000	1070000	98100
CIMBL49	77400000	55500000	49700000	2100000	107000	2240000	3990000	1410000	474000	1430000	221000	4660000	5250000	752000	2850000	511000
CIMBL5	3860000	37200000	3000000	713000	93300	1830000	5260000	103000	863000	4140	116000	505000	43100	253000	175000	22100
CIMBL50	13000000	74900000	20400000	26600000	131000	11600000	20600000	11700000	1590000	43700	218000	663000	618000	202000	1990000	24800000
CIMBL51	67800000	68800000	19100000	6880000	164000	9450000	11700000	1430000	1210000	317000	275000	1030000	6960000	2310000	6940000	597000
CIMBL52	48400000	72100000	34400000	13100000	565000	13200000	25100000	343000	2090000	55100	706	2850000	936000	201000	1110000	74300
CIMBL53	72600000	74000000	41400000	1480000	182000	1520000	11500000	1320000	1250000	558000	3960	3140000	8520000	748000	8300000	123000
CIMBL54	57000000	58000000	19000000	12800000	64500	6150000	13700000	359000	1200000	217000	423000	2140000	3520000	212000	4860000	310000
CIMBL55	24300000	70400000	45500000	26900000	31600	7930000	5910000	4830000	1120000	51100	1390	676000	1830000	251000	1280000	4910000
CIMBL56	3840000	39400000	6810000	25500000	526000	27600000	36600000	4470000	1680000	2340	255000	969000	16000	28700	28500	10600000
CIMBL58	80200000	54200000	7000000	33400000	330000	18500000	8950000	3130000	943000	15100	2520	829000	281000	237000	770000	3460000
CIMBL59	64000000	53700000	55700000	2080000	77300	1110000	4600000	2690000	621000	382000	110000	2490000	1920000	4000000	2160000	713000
CIMBL6	55300000	66400000	14400000	22400000	51700	13200000	4970000	4570000	887000	153000	8120	1800000	321000	39400	469000	1430000
CIMBL60	2760000	61700000	25900000	5350000	95500	2210000	1540000	882000	516000	19300	69500	219000	77400	69300	89400	291000
CIMBL62	103000000	36200000	43200000	2620000	466000	3460000	8310000	280000	553000	498000	83600	2060000	4670000	1620000	3390000	62700
CIMBL63	76800000	56600000	58700000	1450000	193000	2890000	7540000	311000	1080000	1840000	41300	1680000	7620000	1440000	6830000	81200
CIMBL66	30100000	65000000	56900000	5190000	25900	5050000	10300000	126000	1510000	93500	355000	1310000	429000	102000	521000	31000
CIMBL68	63400000	73100000	36700000	30700000	100000	21700000	20800000	7670000	1340000	125000	18000	4440000	4000000	2460000	8730000	5650000
CIMBL69	44600000	55400000	25300000	2010000	32200	2990000	7030000	116000	1140000	55600	303000	694000	537000	98000	513000	25200
CIMBL7	30000000	69900000	48600000	18800000	61200	22000000	20400000	149000	3850000	148000	7570	4210000	922000	206000	1730000	29000
CIMBL70	79000000	47900000	26700000	4640000	104000	9080000	19500000	380000	1360000	64200	612	3900000	1140000	360000	1260000	81300
CIMBL71	82500000	88700000	27600000	5230000	164000	5310000	8360000	1140000	1670000	1730000	200000	4370000	14900000	5070000	5890000	209000
CIMBL74	84600000	66600000	38100000	5440000	184000	5230000	14200000	888000	1280000	965000	398000	4230000	6730000	333000	2390000	519000
CIMBL75	5080000	67000000	7980000	4630000	192000	8810000	16600000	379000	1770000	14400	143000	816000	151000	72500	127000	111000
CIMBL77	48100000	63400000	21900000	11100000	116000	8250000	9000000	1540000	1060000	36600	26100	1800000	939000	152000	1630000	662000
CIMBL79	26000000	62000000	24200000	8680000	482000	4370000	6710000	2400000	916000	58600	371000	1160000	718000	352000	1230000	1840000
CIMBL81	82500000	46900000	49600000	390000	165000	1780000	22100000	226000	1620000	1600000	8030	3410000	15500000	2020000	9910000	21800
CIMBL82	19400000	60100000	15100000	7150000	208000	13600000	30500000	218000	2030000	39200	1370000	4270000	794000	186000	1250000	25500
CIMBL83	86800000	56300000	45800000	576000	113000	1400000	5390000	387000	853000	400000	316000	1820000	5190000	588000	3790000	39600
CIMBL84	20800000	49100000	20200000	18100000	675000	10900000	12300000	471000	1200000	92400	3520	1370000	1210000	36400	1550000	442000
CIMBL86	19800000	45200000	31100000	413000	351000	1760000	6870000	43700	889000	190000	343000	1810000	384000	678000	589000	13900
CIMBL87	33100000	57300000	33200000	943000	192000	3630000	8660000	588000	1100000	59600	292000	1310000	560000	209000	418000	23600
CIMBL88	27400000	59800000	47500000	412000	177000	2950000	38300000	224000	2650000	77000	1140	405000	326000	97300	372000	42600
CIMBL89	66100000	53900000	38900000	5950000	215000	14900000	28300000	543000	2610000	78900	286000	1850000	1610000	301000	1500000	64300
CIMBL9	24400000	27600000	1970000	571000	85400	810000	2440000	52100	389000	9820	2520	188000	221000	83700	498000	39800
CIMBL90	67400000	52500000	27100000	24200000	131000	18600000	16300000	827000	1290000	109000	87300	1290000	1600000	261000	1660000	164000
CIMBL91	8500000	65100000	17900000	7050000	54700	12600000	17000000	1110000	2090000	23900	123000	460000	124000	168000	225000	305000
CIMBL92	4290000	65500000	9790000	20700000	46500	27000000	24000000	2460000	2350000	6050	82100	556000	53100	48600	150000	700000
CIMBL93	57500000	48900000	21700000	2430000	222000	3710000	3800000	2120000	587000	218000	141000	1790000	1140000	132000	1530000	1350000
CIMBL94	3120000	47200000	39000000	11600000	350000	18900000	21300000	581000	1410000	21000	235	845000	49900	63100	146000	131000
CIMBL95	98000000	61300000	63000000	1140000	146000	1270000	7650000	1370000	1100000	1720000	1380000	3710000	13500000	1280000	9660000	1600000
CIMBL96	90100000	79900000	61800000	5420000	103000	4280000	6440000	3160000	1430000	1190000	676000	5250000	6180000	757000	2680000	1500000
CIMBL98	90400000	63700000	53100000	3360000	169000	2720000	6500000	6310000	890000	877000	309000	2730000	6990000	532000	3390000	4430000
CML114	8120000	67900000	8370000	12300000	497000	19500000	20400000	316000	2110000	11900	140000	1290000	132000	24300	221000	64500
CML115	7190000	52300000	8220000	4140000	500000	9530000	12100000	237000	1600000	10300	141000	463000	33800	29400	78000	30800
CML116	2550000	80100000	18700000	19400000	646000	35200000	45700000	753000	3270000	3660	449000	1220000	19900	24200	62000	61900
CML118	70000000	95900000	13300000	1470000	88800	3030000	7590000	14700	2190000	328000	170000	1730000	1740000	234000	2440000	1480
CML121	29600000	52300000	39300000	19000000	781000	23600000	33200000	156000	2700000	164000	12700	10100000	1290000	200000	1570000	42300
CML122	13600000	86400000	22100000	1260000	187000	2150000	12900000	862000	1960000	51900	20900	2380000	67600	90800	129000	643000
CML130	20200000	49100000	10200000	602000	370000	822000	2300000	794000	423000	29400	117000	669000	294000	553000	678000	803000
CML134	44100000	66500000	57700000	26900000	79200	7230000	8140000	2830000	829000	660000	26900	11400000	5150000	100000	3450000	4050000
CML139	51100000	74200000	29400000	78000	133000	575000	5160000	319000	1380000	159000	11500	2730000	1150000	144000	781000	68600
CML162	7170000	48000000	5670000	671000	30000	2280000	14000000	10500	1170000	11800	90.5	781000	210000	45900	387000	24500
CML163	74500000	49100000	63900000	22600000	410000	15500000	12900000	255000	1160000	1230000	349000	1550000	10900000	1250000	10900000	76000
CML165	82600000	43200000	61500000	4300000	17300	2860000	7760000	59300	501000	686000	172000	816000	9700000	324000	6240000	32700
CML169	46600000	99500000	56500000	27300000	244000	13000000	13500000	5290000	2450000	59700	530000	2870000	206000	465000	570000	1630000
CML170	70400000	65400000	39800000	47900000	43200	15700000	12200000	519000	1540000	114000	87500	446000	1000000	259000	1270000	277000
CML171	69400000	61800000	52600000	56700000	111000	23800000	17900000	2170000	1330000	377000	162000	1930000	4310000	772000	4700000	224000
CML172	94100000	53000000	44000000	18100000	144000	17000000	13800000	1070000	1250000	251000	112000	821000	3590000	430000	2890000	159000
CML189	3600000	65200000	23000000	3240000	49000	8230000	41700000	66800	2350000	5360	220000	3230000	17100	114000	91000	15500
CML191	7060000	74000000	8000000	3440000	17200	8350000	20900000	155000	2730000	13100	27900	1690000	72100	63700	169000	18200
CML192	10700000	59300000	13700000	13800000	91600	26700000	42600000	75700	2450000	16500	144000	1310000	160000	269000	327000	15100
CML20	91700000	58200000	27600000	27600000	345000	26100000	32700000	400000	1610000	128000	311000	1740000	1600000	574000	1600000	120000
CML290	73200000	58800000	11000000	6280000	127000	9720000	13100000	1910000	1160000	71100	157000	1020000	1120000	438000	916000	364000
CML298	84300000	53700000	14900000	6970000	105000	14200000	25600000	274000	2680000	18900	48900	1090000	860000	626000	1160000	172000
CML304	8660000	76800000	12500000	12200000	37500	15900000	25600000	184000	2420000	17400	27600	473000	51500	34800	151000	96700
CML31	109000000	69700000	53000000	3410000	884000	1350000	5530000	4090000	862000	1320000	1010	4270000	12700000	2990000	14300000	4720000
CML32	25200000	41600000	38500000	5750000	24800	9010000	14000000	103000	1110000	68300	150000	4120000	1790000	242000	1450000	10200
CML323	1840000	60800000	11400000	10600000	33900	6390000	5350000	407000	999000	19900	85800	69600	11400	19700	21800	163000
CML324	15200000	53700000	33600000	5370000	55700	12000000	32000000	982000	3060000	85000	48700	2210000	986000	132000	981000	87300
CML325	2440000	57200000	15000000	23000000	109000	36700000	39200000	534000	3020000	5270	160000	2220000	14100	21700	29500	56900
CML327	47700000	58800000	17400000	1760000	79200	8260000	22200000	520000	3090000	274000	46300	5360000	16000000	573000	14200000	36100
CML338	88900000	63200000	51400000	6350000	117000	5650000	9040000	931000	868000	951000	185000	2320000	3980000	1250000	4610000	394000
CML360	61600000	83800000	53200000	39300000	64700	11300000	12100000	3960000	1690000	120000	3170	742000	880000	336000	1530000	4810000
CML361	6120000	57800000	15200000	6280000	132000	14600000	36200000	57100	2010000	18400	2650	488000	157000	33300	401000	10100
CML411	32900000	53900000	19100000	27900000	1330000	26400000	25100000	890000	2120000	109000	65000	2750000	1550000	57000	1910000	136000
CML415	19500000	60500000	43100000	10000000	146000	10300000	13900000	178000	1760000	11700	1260	940000	247000	488000	1540000	30600
CML422	49400000	59200000	10300000	7870000	32600	17500000	35600000	132000	1890000	28500	3320	523000	406000	59700	220000	27100
CML423	8160000	51300000	5980000	25400000	89900	12500000	11800000	2260000	1190000	26500	54200	1260000	279000	72200	1100000	1350000
CML426	8380000	41900000	31500000	16000000	68200	22100000	25600000	184000	2270000	6020	52700	820000	30700	35500	32200	72500
CML432	87700000	47900000	56000000	3890000	19300	6010000	12800000	216000	1600000	584000	63400	950000	5930000	1180000	5350000	32700
CML433	29300000	56500000	27600000	7490000	664000	18900000	35700000	363000	3300000	36100	5180	3530000	131000	268000	478000	28200
CML454	44900000	67100000	9130000	16200000	68800	23000000	33400000	1820000	2630000	11700	756000	439000	506000	115000	919000	1590000
CML470	40400000	35600000	21400000	30400000	105000	34000000	45600000	61100	2180000	12700	77400	2070000	339000	102000	505000	12300
CML479	5800000	46700000	3830000	57700000	269000	40400000	27900000	7880000	1530000	7320	4230	3990000	60100	79200	77600	6550000
CML480	79000000	66600000	41900000	6970000	645000	4200000	5300000	2760000	945000	653000	39300	483000	4050000	8830000	6430000	4030000
CML486	49200000	72100000	60700000	2090000	25200	6530000	18600000	819000	2110000	713000	NA	9120000	2480000	227000	2350000	50800
CML496	16500000	62900000	30300000	15800000	313000	29300000	33700000	100000	4710000	24700	76700	4020000	110000	243000	172000	7980
CML50	81700000	30200000	45900000	4590000	176000	12500000	29700000	558000	1860000	98900	129000	2240000	360000	156000	815000	20500
CML69	88400000	58500000	16600000	22200000	207000	15900000	16600000	505000	1120000	72700	18900	2070000	1290000	71600	2650000	83800
D863F	54100000	26700000	45100000	3650000	44000	15100000	35100000	121000	1570000	22400	366000	2320000	720000	139000	1130000	27000
DAN3130	51100000	81000000	15000000	12800000	40200	19800000	33300000	1340000	2310000	42300	3090	1410000	3070000	374000	4070000	250000
DAN340	3860000	70800000	1350000	8320000	66600	17500000	56600000	451000	1380000	10900	20300	1520000	31400	18700	13900	18500
DAN360	80300000	58800000	22000000	7190000	11600	4790000	6580000	1680000	990000	25400	29400	344000	1940000	151000	2240000	1610000
DAN4245	2570000	83700000	17700000	4270000	18300	10900000	18800000	239000	2350000	11800	10200	1460000	39800	50400	70000	67800
DAN599	32600000	44400000	14400000	20900000	7400	19000000	19100000	812000	1820000	36800	93500	1020000	1040000	122000	1980000	154000
DH3732	26600000	48400000	1600000	9870000	13600	10700000	7550000	559000	1510000	8340	12800	97500	1780000	357000	1660000	167000
DONG237	81500000	46600000	69900000	4550000	729000	4610000	4370000	611000	905000	143000	383000	2840000	2290000	819000	3580000	157000
EN25	46400000	63400000	51500000	1360000	126000	1700000	4040000	397000	809000	679000	235000	2950000	8450000	2330000	4570000	178000
ES40	4600000	59800000	3790000	3690000	136000	9760000	18100000	701000	2440000	20500	132000	409000	71400	27500	110000	70200
FCD0602	86000000	41400000	55800000	2410000	21200	3930000	13700000	621000	1510000	74600	274000	840000	1970000	336000	2180000	130000
GEMS1	13000000	61600000	10400000	1890000	13200	5420000	12100000	1330000	2020000	16300	193000	1480000	88900	52800	93800	61500
GEMS10	97500000	69300000	24300000	12800000	48200	8680000	7420000	1930000	1150000	47400	37000	713000	326000	434000	883000	1210000
GEMS11	52700000	61700000	13300000	4700000	11000	4350000	3960000	3870000	798000	30800	306000	103000	97300	180000	132000	1630000
GEMS13	31700000	75900000	17300000	4950000	159000	10600000	20900000	603000	1440000	26200	425000	420000	112000	49900	149000	87900
GEMS14	76000000	49000000	77900000	407000	40500	1130000	10600000	343000	622000	940000	2290	2580000	8310000	710000	4450000	118000
GEMS15	4270000	57200000	1280000	2730000	236000	4910000	16600000	352000	1500000	5880	626000	106000	36900	12200	30300	433000
GEMS16	6140000	42800000	14000000	749000	36700	965000	2000000	80500	555000	6630	177000	937000	45700	39500	26300	24700
GEMS17	76000000	58100000	19700000	9050000	58200	6990000	7810000	3150000	873000	34300	181000	2440000	461000	154000	358000	2630000
GEMS18	102000000	74200000	76600000	25200000	717000	12600000	6890000	2080000	1260000	281000	630000	1550000	1780000	438000	2470000	1640000
GEMS19	32000000	50000000	14800000	1170000	39700	2590000	5780000	160000	1010000	59200	194000	503000	298000	124000	356000	72900
GEMS2	60200000	59700000	52900000	1580000	645000	4830000	18800000	1740000	1100000	31100	68100	1860000	1040000	223000	1520000	364000
GEMS20	52900000	47300000	52000000	611000	380000	2310000	8910000	270000	1110000	29400	27500	947000	779000	184000	780000	80800
GEMS21	44800000	59200000	12100000	2150000	154000	3710000	10400000	498000	1400000	34900	20500	1100000	313000	55300	309000	235000
GEMS23	9500000	75700000	16300000	4510000	46000	4560000	6110000	317000	974000	71500	7510	383000	216000	41000	269000	222000
GEMS25	2650000	82000000	14000000	5270000	23000	8890000	16200000	779000	2380000	6580	266000	1750000	77400	222000	89500	136000
GEMS28	53500000	63300000	28300000	2270000	189000	7100000	20100000	173000	2130000	18100	27400	2380000	874000	67800	1090000	25700
GEMS29	1990000	89000000	25400000	4290000	9530	7130000	21600000	2520000	1890000	19500	732000	801000	19200	253000	15200	2040000
GEMS3	75800000	40500000	11200000	5710000	109000	3920000	4570000	157000	855000	62600	389000	440000	824000	312000	991000	26600
GEMS30	76000000	86200000	13500000	1070000	212000	3470000	12600000	96200	1870000	180000	24200	1850000	2460000	253000	2930000	46700
GEMS31	69800000	35900000	7850000	2960000	47600	4320000	7910000	129000	918000	67800	2950	118000	1800000	139000	4200000	52000
GEMS32	108000000	66100000	24600000	813000	27500	6690000	32500000	189000	1910000	161000	111000	1770000	2650000	140000	2860000	31200
GEMS33	52400000	63200000	43200000	3770000	77600	8080000	10400000	683000	1610000	96200	73200	699000	1690000	406000	3130000	145000
GEMS37	30600000	63300000	14000000	484000	26800	1790000	6980000	149000	1260000	10900	667000	1440000	153000	63700	424000	25600
GEMS39	71700000	70100000	40100000	1100000	89100	4220000	18300000	303000	2290000	51100	70300	2940000	934000	238000	2240000	42200
GEMS4	20600000	62400000	18000000	2690000	47300	5230000	13600000	332000	1770000	46200	13600	1200000	203000	265000	307000	63500
GEMS40	20700000	34800000	40600000	550000	42700	994000	1570000	520000	426000	69100	133000	1910000	919000	557000	2790000	111000
GEMS41	70000000	60800000	10400000	10100000	43100	20500000	29600000	1360000	1280000	4550	85300	259000	227000	60100	308000	365000
GEMS42	82200000	66400000	37900000	1880000	51000	3020000	6590000	3430000	954000	27900	1110000	6010000	348000	326000	1150000	1960000
GEMS44	72500000	59700000	43000000	124000	17200	168000	2170000	97800	320000	87400	40500	230000	2180000	272000	3020000	12000
GEMS46	31600000	66300000	22800000	1030000	254000	5960000	18900000	54600	2230000	52300	20600	1760000	427000	247000	530000	13500
GEMS48	55300000	53800000	74600000	2330000	61400	2990000	9160000	384000	1250000	86400	132000	1280000	871000	792000	3640000	26500
GEMS49	72700000	66000000	18100000	5960000	75800	18300000	36200000	150000	1740000	21400	1600000	2370000	376000	337000	719000	23500
GEMS5	23400000	54800000	15200000	2570000	54200	5750000	13200000	131000	1490000	8830	174000	445000	98800	65800	236000	30700
GEMS50	82800000	35600000	5580000	473000	89100	558000	1280000	267000	328000	26300	1240000	331000	484000	132000	961000	32700
GEMS51	14100000	58400000	3230000	3220000	136000	6460000	14500000	698000	1100000	4120	1520	337000	28500	68600	53800	152000
GEMS54	44400000	68200000	10200000	17700000	96100	18300000	27200000	382000	1140000	3520	118000	1190000	81200	29600	526000	163000
GEMS55	11100000	64500000	17100000	8150000	26900	8790000	8080000	310000	1320000	46100	8340	1980000	198000	41200	155000	55800
GEMS58	83000000	87500000	28300000	31000000	150000	5190000	9000000	2240000	1040000	36700	41000	3150000	1250000	227000	2240000	7090000
GEMS6	7920000	47600000	2760000	4670000	65400	6530000	6890000	452000	1100000	5460	83900	235000	43100	51300	266000	57900
GEMS60	65400000	59300000	49000000	1670000	75100	4200000	10700000	2160000	1690000	377000	25500	2320000	5410000	905000	10300000	207000
GEMS61	18700000	63500000	15500000	8660000	268000	10900000	20300000	411000	2390000	17200	207000	3020000	100000	222000	136000	121000
GEMS62	18900000	40500000	38600000	1440000	106000	5640000	16000000	186000	1670000	12900	127000	327000	123000	101000	251000	29100
GEMS63	10900000	69600000	17700000	5280000	84900	6910000	8680000	311000	1670000	18900	89600	860000	66200	36400	65800	257000
GEMS64	2870000	66900000	4630000	25800000	62200	24900000	29900000	1010000	1070000	14600	182000	793000	22600	13000	24700	319000
GEMS65	72200000	61200000	62900000	1330000	165000	2200000	6840000	1690000	1080000	77400	86200	1460000	900000	549000	895000	143000
GEMS9	4880000	65600000	4550000	32000000	81000	31400000	31900000	2120000	2670000	7440	104000	1750000	26100	67500	31200	999000
GY1032	10700000	47600000	44000000	1770000	305000	3890000	9480000	207000	1570000	36400	503000	1310000	333000	71600	566000	43100
GY386	7710000	58800000	53200000	7350000	200000	7220000	11000000	379000	1390000	40300	9840	2260000	146000	115000	298000	487000
GY462	93400000	39000000	27800000	4050000	155000	4510000	8880000	859000	1020000	126000	175000	601000	3360000	253000	3770000	363000
HUA83-2	12200000	74900000	7790000	11000000	27200	8190000	9790000	585000	1430000	7140	20800	556000	28000	30800	24700	463000
HYS	4160000	88900000	7470000	10700000	54400	3850000	4110000	4870000	1090000	8700	19700	1230000	57000	32200	110000	4780000
IRF314	22500000	64400000	61200000	650000	175000	2340000	7230000	468000	1320000	21600	347000	2390000	150000	133000	610000	53100
J4112	54500000	34000000	15500000	9610000	124000	6990000	9920000	3920000	1020000	202000	57200	434000	3570000	1050000	2920000	2280000
JH59	79800000	64600000	69300000	1060000	180000	3310000	10300000	569000	1510000	307000	4100	1240000	6630000	1750000	9600000	22400
JH96C	41800000	48100000	22900000	3640000	13000	5690000	6950000	370000	1230000	11000	3000	695000	296000	105000	3810000	42800
JI63	48400000	52500000	13400000	12400000	119000	5410000	2770000	4730000	853000	13600	143000	2020000	263000	272000	968000	5520000
JI846	19800000	101000000	63900000	41500000	26200	8100000	9320000	6200000	756000	32600	3840	3070000	1630000	449000	3490000	2510000
JI853	22500000	55500000	13800000	23900000	55500	8760000	3210000	12600000	607000	10100	5330	1130000	219000	164000	402000	16300000
JIAO51	29100000	83600000	49400000	16800000	324000	18800000	20000000	1620000	2060000	76700	27300	1580000	868000	207000	943000	461000
JY01	84500000	24300000	4620000	1020000	25700	1550000	4600000	31800	465000	113000	6660	73600	6780000	275000	4090000	7200
K10	3700000	92000000	9180000	24200000	85500	15700000	21000000	5250000	2090000	7490	688000	851000	23000	42300	41100	6930000
K12	16200000	21400000	17700000	526000	69100	1750000	3350000	652000	549000	71200	3090	2510000	611000	300000	1430000	47600
K22	85800000	58500000	1600000	4080000	807	8180000	21300000	194000	1330000	15400	29700	328000	312000	63600	445000	14300
L3180	15900000	64800000	11700000	9920000	448000	12400000	13500000	7270000	1580000	21200	960000	2110000	37200	35000	48200	1420000
LG001	81700000	40100000	29100000	4550000	95200	8370000	14300000	283000	1180000	136000	102000	2910000	8190000	411000	7520000	31900
LIAO138	12800000	37400000	3780000	3280000	61800	6710000	20700000	619000	1990000	9140	77900	553000	107000	28900	119000	27200
LIAO159	51600000	61900000	20500000	4560000	376000	3970000	5010000	5220000	985000	27800	885000	1080000	128000	138000	366000	1460000
LIAO5114	19000000	39900000	10500000	2490000	24000	4390000	6610000	246000	579000	20300	514000	502000	599000	36000	519000	35500
LIAO5262	5490000	43200000	5990000	2020000	28100	6070000	13500000	346000	1400000	5420	9210	434000	37900	51000	80600	50600
LIAO5263	3310000	53200000	2040000	5670000	23100	5380000	5190000	250000	742000	2830	17100	156000	20400	12100	9950	61900
LK11	27200000	53500000	29900000	6790000	62200	12000000	16100000	1340000	940000	6200	11200	845000	247000	133000	1170000	335000
LV28	2340000	81000000	6660000	7190000	15200	14200000	39300000	188000	3930000	18400	27200	565000	61000	29100	371000	53700
LXN	9070000	65500000	15600000	9990000	360000	5120000	6150000	591000	1440000	18400	9310	2090000	33900	39900	81400	369000
LY042	27800000	35100000	25500000	615000	27800	1370000	4930000	684000	970000	57600	326	1930000	838000	822000	1760000	68400
M153	27100000	73500000	8110000	7520000	85400	15100000	38800000	885000	3060000	13600	4870	2010000	200000	162000	377000	147000
M97	13200000	84600000	5950000	4480000	4190	7370000	20900000	823000	2440000	5150	234000	379000	51600	23300	162000	392000
MO113	6680000	37400000	8870000	10400000	17100	7670000	10000000	588000	844000	9290	9840	844000	164000	182000	643000	1030000
MO17	19700000	36500000	29600000	19800000	52200	9490000	11300000	767000	792000	15000	718	301000	331000	36700	1130000	639000
NAN21-3	11000000	53900000	24800000	23800000	23800	4210000	4380000	1470000	729000	103000	23100	1390000	684000	178000	1490000	2130000
P178	86600000	55900000	29000000	5070000	38000	6920000	6320000	793000	1260000	134000	79100	1130000	4350000	591000	5100000	332000
Q1261	21200000	39100000	21200000	1080000	55100	2940000	11100000	617000	1250000	8060	8310	2250000	486000	82800	1520000	53700
R15	65800000	50400000	12600000	24500000	34500	18200000	16100000	5460000	1260000	14000	3400	2060000	615000	287000	3900000	1250000
R15X1141	79100000	62900000	47800000	22500000	70700	14600000	22800000	638000	1010000	121000	9230	4450000	5020000	1180000	5870000	345000
RY729	20000000	41300000	9000000	25100000	11300	22100000	48200000	1010000	2750000	61500	6010	2860000	2210000	28800	1670000	1120000
S22	5110000	49800000	7780000	19200000	67800	9690000	4930000	3470000	955000	6770	44700	221000	84700	74000	63000	2810000
S37	84800000	58700000	55900000	2450000	41200	1850000	3000000	2680000	604000	889000	1180000	1630000	3230000	778000	2510000	399000
SHEN5003	44800000	61100000	6810000	2830000	11700	1510000	3860000	2330000	712000	23800	6060	622000	588000	56600	810000	2390000
SI273	27600000	53800000	9080000	3430000	10800	7050000	8640000	175000	1220000	27000	32100	596000	525000	65600	823000	18900
SI446	16600000	28000000	13200000	276000	58300	1170000	6160000	77300	743000	14200	153000	333000	99600	87500	357000	9470
SW92E114	24300000	48500000	14700000	2350000	21400	5660000	19400000	14700	1180000	35800	711000	973000	261000	209000	636000	3230
SY1032	73000000	70000000	48400000	2330000	46600	2610000	5150000	355000	877000	283000	115000	2300000	3150000	211000	5360000	142000
SY1035	94800000	35500000	36800000	5680000	1880000	5590000	4570000	7210000	671000	114000	254000	2200000	2170000	114000	2240000	1640000
SY1039	37400000	44100000	5180000	675000	43100	2940000	20100000	80500	1460000	23400	203000	3400000	1220000	192000	1660000	24400
SY1052	31500000	28100000	25200000	3530000	133000	2030000	1530000	253000	330000	6240	489000	269000	54900	32200	143000	601000
SY1128	81000000	34300000	19500000	1280000	112000	2170000	5880000	290000	784000	63700	186000	1080000	850000	347000	1800000	195000
SY3073	9410000	90800000	16700000	21000000	37200	37800000	56400000	2080000	4080000	24300	48800	4000000	57900	121000	79000	1150000
TIAN77	5730000	69600000	30900000	45000000	122000	12100000	9670000	4140000	1110000	10900	31700	999000	33900	52600	53600	5380000
TIE7922	39200000	69900000	10700000	42400000	24900	37800000	46800000	2140000	1170000	11300	539000	616000	119000	60800	211000	710000
TY1	24100000	84100000	14800000	4760000	79800	11100000	22500000	81900	2350000	179000	1190000	2320000	899000	3370000	1290000	12800
TY11	21600000	33700000	4120000	1540000	280000	3900000	8640000	239000	972000	7480	405000	567000	124000	1910000	486000	30600
TY2	11700000	64600000	5890000	7320000	89300	10200000	14000000	55900	1870000	7540	1060000	1040000	123000	36800	415000	11400
TY3	63800000	77000000	8490000	5980000	87500	14400000	28100000	40000	3220000	165000	916000	1730000	2860000	8910000	7360000	6870
TY4	6790000	65700000	4950000	6850000	144000	9340000	12700000	17700	2010000	8110	732000	833000	46700	1940000	289000	7350
TY5	81400000	71300000	12500000	3340000	173000	6770000	10300000	82000	1530000	38400	635000	2090000	454000	5730000	1140000	9560
TY6	13100000	45700000	5720000	1760000	35000	4700000	13800000	32400	1310000	29900	94000	1210000	101000	824000	186000	25200
U8112	18500000	54800000	2700000	19000000	55800	24300000	36900000	1850000	1980000	11300	468000	1170000	337000	26100	271000	471000
W138	19300000	56000000	8800000	11700000	483000	10300000	10900000	377000	1720000	55800	62500	1660000	4440000	98500	5280000	67000
WH413	3620000	67400000	16000000	6350000	355000	6700000	4610000	1870000	674000	21100	5940	3310000	67700	33500	107000	273000
WU109	11700000	58400000	7870000	35500000	181000	10300000	5500000	6630000	776000	33300	268	1210000	112000	61000	908000	8810000
XUN971	93700000	26300000	13900000	1650000	69700	4000000	10500000	217000	977000	115000	16000	353000	2080000	163000	2150000	23400
XZ698	76500000	42400000	5510000	7650000	11400	2800000	3800000	2610000	504000	26500	5250	330000	1860000	742000	1900000	1600000
YE478	82800000	31400000	10200000	3940000	58900	7850000	28400000	96500	1170000	42700	108000	494000	660000	41900	733000	5710
YE515	25200000	76300000	6180000	9040000	284000	8980000	12700000	1550000	2110000	13600	20600	2440000	52100	29700	210000	366000
YE52106	70900000	52900000	1410000	15800000	10800	8470000	13800000	1420000	1020000	6680	6490	146000	446000	145000	539000	236000
YE8001	29300000	19500000	4790000	733000	8410	1170000	3250000	74500	543000	25300	49800	73700	978000	39300	1330000	27900
YU374	19200000	44500000	25200000	7060000	35400	2780000	5800000	4580000	734000	62000	2100	1080000	1980000	168000	1990000	5190000
Z2018F	8130000	39000000	18400000	9240000	272000	4380000	3330000	428000	547000	14900	452000	267000	21400	305000	31900	142000
ZAC546	8940000	56600000	4330000	3580000	699000	5510000	6880000	1120000	1150000	14000	108000	786000	382000	56900	1160000	1200000
ZB648	13400000	51400000	30000000	8040000	36200	17100000	23200000	823000	1460000	11600	25800	844000	156000	55000	859000	64000
ZHENG28	44200000	52600000	50800000	11100000	18100	11200000	13700000	56400	1170000	192000	79900	631000	689000	94300	552000	12000
ZHENG29	2690000	95900000	8550000	48000000	11500	61000000	42100000	2650000	3050000	5980	212000	1420000	25500	24600	66900	499000
ZHENG30	35200000	68800000	47100000	2070000	10900	3020000	3790000	448000	833000	34400	62000	826000	345000	145000	1010000	59400
ZHENG32	71900000	76100000	38000000	31000000	95100	25700000	30600000	1490000	906000	278000	116000	8530000	5040000	405000	3200000	436000
ZHENG35	1790000	74000000	1600000	70000000	11600	48500000	37400000	2150000	1350000	12900	309000	112000	25200	19600	53500	341000
ZHENG653	79200000	58500000	33400000	4390000	8640	3520000	5000000	1890000	927000	247000	74600	1790000	3600000	185000	2980000	2190000
ZHI41	57100000	75100000	31500000	25700000	26500	11900000	19900000	4890000	1410000	63700	10100	3310000	2070000	217000	2780000	3620000
ZHONG69	35700000	70200000	8520000	5880000	359000	8910000	15100000	2620000	1910000	10300	3840	1090000	236000	45600	493000	1390000
ZONG31	7280000	31600000	5680000	413000	37300	1190000	5150000	958000	838000	9980	96900	435000	219000	50500	895000	91600
ZZ01	83400000	64200000	43400000	20500000	24800	25800000	22300000	3620000	1910000	189000	9760	1160000	4910000	339000	7140000	1290000
ZZ03	58700000	68600000	47700000	5730000	11100	6780000	6650000	1460000	1400000	36800	56100	3850000	721000	314000	1880000	163000
Mean	4.10164e+07	5.88295e+07	2.49464e+07	1.09113e+07	165718	1.05501e+07	1.63369e+07	1.40071e+06	1.56345e+06	137907	188803	1.83104e+06	1.57968e+06	462091	1.72068e+06	977174
Fold	64.8045	5.17949	88.7244	897.436	2329.62	363.095	64.375	1742.86	33.2549	786.325	40663	296.238	2280.13	736.364	1437.19	16756.8
Skewness	0.398414	0.0386544	0.774663	1.93694	3.27375	2.1287	1.71979	3.53027	2.49724	3.80832	4.59552	4.12091	3.31433	5.45856	2.64973	5.30699
Kurtosis	-1.25763	-0.0419441	-0.429566	4.20687	16.2908	5.84175	3.77604	17.8809	11.9969	15.4766	32.4665	24.8208	13.3717	36.3208	8.31935	38.1671

## Sheet: AMPE2
Phenolamides names	N-Feruloylputrescine	N-(coumaroyl-O-hexoside)-spermidine	Dicoumaroylputrescine	N-(caffeoyl-O-hexoside)-spermidine	Diferuloylputrescine	N-(feruloyl-O-hexoside)-spermidine	N1, N10-Diferuloylspermidine	N',N''-Feruloyl,caffeoyl-spermidine derivative	N-Coumaroylputrescine	N-Coumaroylagmatine	N-Coumaroyl-spermidine derivative	N,N-Di-coumaroyl-N-feruloylspermidine	Feruloylagmatine derivative	N-Feruloylagmatine	N-Feruloyl, N-methoxyagmatine	N,N-caffeoyl,Feruloyl-spermidine derivative
Line	n0130	n0183	n0271	n0380	n0381-1	n0412	n0436	n0439	n0945	n0979	n1048	n1243	n1376	n1377	n1394	n1544-1
150	12000000	73100000	95500000	12700000	29800	5140000	5170000	763000	877000	52600	55200	3380000	78600	29900	249000	420000
177	72500000	60400000	56100000	3200000	13700	3140000	7570000	486000	689000	958000	76100	5350000	8270000	757000	3450000	136000
238	18700000	63700000	27100000	3510000	20000	6640000	13600000	259000	1390000	17600	76900	1750000	157000	39900	349000	105000
268	78700000	45800000	42200000	69400000	21000	43800000	25000000	2810000	1310000	106000	289000	4070000	1140000	314000	2690000	728000
647	4520000	66000000	16700000	3450000	46100	4900000	8380000	105000	1180000	160000	22900	176000	462000	26000	384000	115000
1462	5830000	78900000	14600000	15200000	120000	20800000	23600000	9360000	1710000	4320	38700	4870000	8320	40400	61900	2780000
4019	82600000	83400000	33300000	21700000	51300	28100000	52300000	469000	3110000	254000	75500	8070000	3610000	403000	7930000	734000
5213	7980000	20000000	69200000	429000	12900	426000	1190000	673000	279000	36600	43300	950000	87000	28400	72500	49900
5237	6720000	71600000	17400000	20400000	23000	24800000	54700000	1170000	2250000	25700	8130	2660000	20900	64300	41500	478000
7327	55600000	77500000	25100000	4400000	18900	2470000	2970000	10400000	820000	42000	1940000	1770000	172000	177000	269000	8480000
7381	46100000	49000000	35800000	7050000	38300	3910000	13600000	922000	888000	167000	270000	8400000	3560000	773000	3610000	433000
8902	69000000	29700000	56200000	2140000	45800	1490000	4220000	950000	528000	784000	86900	852000	3950000	801000	2070000	789000
9642	56700000	55600000	13900000	2910000	228000	3330000	13700000	2280000	1140000	47100	7190	4390000	681000	105000	1160000	911000
81162	8590000	83900000	67700000	28900000	16500	7230000	11100000	48500000	1250000	96800	8950	3160000	315000	345000	793000	40300000
526018	16900000	37700000	16700000	1170000	80300	2380000	5990000	178000	829000	19200	56700	758000	391000	45000	1060000	52000
05W002	28500000	87700000	63400000	1600000	60200	5790000	28900000	828000	3410000	80800	136000	3630000	517000	540000	1030000	118000
05WN230	84900000	49700000	64400000	656000	33800	1560000	5240000	104000	846000	469000	118000	2340000	1450000	1400000	2570000	31000
07KS4	3060000	17800000	3630000	11000000	14200	6990000	10100000	6190000	484000	73700	18600	507000	72300	23800	63800	2150000
18-599	70200000	49500000	63500000	1870000	25600	1750000	4470000	276000	598000	357000	177000	1160000	3110000	544000	4750000	65800
303WX	20400000	65300000	36100000	5000000	257000	12200000	22200000	372000	1850000	72200	21800	927000	207000	44600	421000	54100
7884-4HT	21800000	81000000	69300000	4250000	63400	2180000	7000000	2020000	962000	75600	62400	2220000	291000	156000	1220000	2060000
835A	47000000	39500000	35100000	7410000	16800	3990000	4250000	192000	583000	118000	45200	2010000	2890000	233000	3690000	91900
835B	18400000	25800000	17000000	5480000	53600	8020000	11000000	185000	547000	662000	142000	1950000	5300000	116000	2790000	73500
975-12	3720000	52900000	5440000	6130000	365000	3760000	5430000	2870000	674000	5510	299000	2310000	6570	129000	11900	1240000
B11	71700000	70600000	38700000	1590000	75900	4950000	39200000	297000	2560000	190000	1750	3100000	5320000	2710000	5350000	39700
B110	2420000	54800000	3530000	1750000	12400	3560000	6780000	354000	1050000	17300	7020	158000	5070	38500	61900	51100
B111	1480000	48700000	952000	6710000	65900	10000000	14100000	1740000	1400000	6620	663000	344000	7370	13400	5170	430000
B113	91800000	32300000	68400000	606000	38100	435000	4580000	2910000	322000	369000	199000	1060000	2450000	323000	3660000	3750000
B114	10900000	52700000	24800000	2830000	14400	4920000	15900000	1780000	1700000	32500	131000	1230000	521000	131000	887000	266000
B151	7350000	48400000	27200000	25700000	50600	6780000	7010000	4320000	743000	28300	29500	1320000	99400	46900	90100	8730000
B73	14900000	38100000	1740000	8600000	22300	4210000	4150000	868000	623000	15500	172000	492000	64500	131000	235000	2150000
B77	2960000	43400000	7680000	14600000	39700	5220000	2970000	20600000	411000	16500	53500	1960000	44100	85300	120000	26700000
BS16	7080000	68700000	18500000	11400000	41200	5450000	30600000	2750000	2090000	22200	108000	14700000	58600	62800	140000	4120000
BY4839	4540000	84800000	9680000	8670000	126000	8110000	25100000	475000	2330000	16500	15100	3010000	51800	56400	145000	759000
BY4944	7870000	79300000	46400000	4290000	48600	6880000	16300000	330000	1560000	21700	344000	2040000	28100	73400	269000	61800
BY804	16200000	28400000	28400000	179000	115000	246000	3830000	52300	392000	56600	373	649000	404000	193000	607000	26000
BY809	2350000	54900000	9300000	12500000	100000	8390000	11300000	443000	1160000	11500	9750	271000	18100	27300	42200	726000
BY813	43200000	81400000	62400000	517000	81000	1330000	13400000	135000	1380000	175000	896	4280000	977000	227000	1310000	400000
BY815	6180000	40800000	8980000	5110000	121000	3710000	14300000	75400	825000	53300	782	711000	112000	147000	193000	69000
BY855	17100000	52000000	70700000	360000	28800	990000	9730000	64300	857000	380000	15800	5780000	711000	77600	2140000	63600
CA47	15300000	37700000	26600000	2690000	42300	5920000	20100000	89400	1290000	544000	6720	588000	4000000	505000	2970000	20700
CHANG3	88200000	36400000	36200000	1730000	17100	1810000	2250000	1040000	662000	424000	1410000	1130000	1280000	803000	1900000	607000
CHENG698	19700000	46300000	7740000	922000	268000	501000	1260000	1100000	427000	11000	374000	3110000	61500	145000	96100	329000
CHUAN48-2	77500000	11800000	76200000	54700	322000	74600	690000	27300	178000	537000	221000	160000	1790000	711000	2980000	19700
CI7	77800000	28600000	15100000	6220000	20400	6420000	18900000	110000	762000	51400	40900	1200000	2150000	358000	8410000	62400
CIMBL1	2610000	55400000	30600000	2870000	8930	2890000	2880000	405000	628000	17500	770	268000	29900	35600	18800	270000
CIMBL10	57800000	49000000	29000000	11000000	18600	4300000	7730000	7730000	692000	168000	2500	2200000	545000	225000	589000	7510000
CIMBL100	55700000	13500000	59000000	318000	118000	576000	2780000	1020000	241000	347000	92400	1300000	2440000	1100000	2760000	715000
CIMBL101	42100000	36600000	58100000	953000	119000	2750000	13700000	1350000	998000	529000	4600	1640000	1350000	444000	1030000	427000
CIMBL102	23800000	61900000	43000000	7830000	305000	4440000	9200000	14900000	1020000	127000	951000	1880000	123000	31900	172000	11100000
CIMBL105	91100000	23100000	29000000	761000	113000	1890000	8650000	92800	954000	3120000	31100	7440000	26500000	663000	10600000	21200
CIMBL106	79200000	45200000	42500000	7030000	43700	7770000	17900000	628000	1590000	282000	37600	2930000	1850000	411000	2510000	36300
CIMBL109	34600000	47400000	27300000	639000	59800	2770000	7520000	82000	1250000	69600	47900	3380000	637000	82500	616000	9830
CIMBL11	58600000	52400000	26300000	33600000	141000	17800000	16800000	5840000	1760000	276000	496	1950000	2340000	224000	3480000	4040000
CIMBL111	63800000	22900000	59500000	2400000	32100	1720000	4730000	583000	629000	966000	60000	258000	3990000	2970000	3430000	1210000
CIMBL113	2980000	58500000	33500000	19000000	58200	11900000	20400000	355000	1480000	31400	4920	845000	33700	337000	116000	109000
CIMBL114	6830000	53500000	7300000	2520000	152000	2580000	3740000	886000	1040000	5700	47000	3640000	104000	324000	211000	160000
CIMBL115	93700000	43100000	33300000	7200000	23000	8410000	13800000	195000	866000	1110000	246000	1950000	9710000	540000	4520000	31300
CIMBL116	31400000	35000000	18200000	627000	48600	1260000	5190000	1450000	639000	325000	180000	2690000	1430000	425000	1320000	1100000
CIMBL119	12700000	52700000	16100000	1690000	32200	3400000	9910000	26600	1230000	89300	44100	633000	199000	57100	240000	20500
CIMBL12	90100000	35500000	13500000	11900000	184000	11800000	28700000	2660000	1490000	329000	356	1280000	3880000	524000	12800000	2040000
CIMBL120	71000000	30600000	15300000	4180000	21200	4260000	9030000	277000	746000	212000	9560	76400	3300000	899000	2470000	251000
CIMBL121	3220000	21700000	5410000	5930000	97100	1190000	1210000	311000	173000	9470	153000	847000	86900	65000	347000	144000
CIMBL122	3560000	56700000	42500000	27600000	78500	4260000	4020000	3010000	481000	13100	593000	668000	42200	34900	103000	5560000
CIMBL124	48000000	51100000	42200000	8650000	80000	13000000	35100000	42900	1930000	222000	21300	8820000	1560000	1350000	2570000	17800
CIMBL125	20400000	26200000	8640000	581000	27500	1500000	5620000	159000	1050000	134000	2340000	1160000	1220000	506000	2380000	50300
CIMBL127	32100000	53400000	19500000	12600000	73900	25200000	56600000	300000	3330000	35300	56700	7800000	214000	328000	572000	9990
CIMBL129	11500000	41200000	3330000	16300000	17300	8140000	4010000	7400000	589000	6290	6610	120000	85000	691000	823000	2120000
CIMBL13	57000000	41900000	27700000	3890000	42000	6860000	14500000	336000	930000	42200	107000	493000	611000	153000	827000	138000
CIMBL133	16200000	68900000	15900000	2960000	85400	4140000	5810000	182000	1060000	46000	40500	4570000	213000	239000	345000	90400
CIMBL137	44300000	44500000	10700000	1750000	35000	3590000	4760000	360000	1070000	38800	52500	474000	387000	46900	1240000	49800
CIMBL139	8800000	52200000	11000000	33000000	66600	35200000	34400000	2890000	1600000	17200	77600	858000	21200	93000	49400	243000
CIMBL140	81000000	58300000	44600000	3720000	30900	5180000	14600000	395000	1420000	708000	8300	412000	6990000	942000	5050000	430000
CIMBL141	42100000	63000000	60600000	2830000	42800	5540000	10900000	3630000	1440000	224000	31300	3320000	713000	269000	1210000	1560000
CIMBL142	85700000	53300000	38600000	12500000	63200	7850000	18700000	1130000	1130000	649000	5750	4130000	5730000	1160000	3720000	448000
CIMBL143	3300000	47200000	1050000	3580000	84800	3380000	4480000	137000	695000	7950	344000	251000	52600	14400	191000	135000
CIMBL144	81600000	36600000	50200000	428000	15400	1080000	5220000	828000	669000	317000	128000	489000	1970000	508000	1880000	185000
CIMBL145	62600000	44900000	12100000	4550000	10000	2540000	5030000	3860000	663000	66600	1340	329000	1170000	204000	2860000	1720000
CIMBL147	85500000	52100000	57900000	16500000	240000	5920000	13100000	1630000	1160000	184000	12700	2730000	3650000	1170000	4590000	2340000
CIMBL149	79700000	32800000	28600000	2270000	180000	1870000	5250000	507000	415000	171000	2520	4130000	1220000	291000	1280000	449000
CIMBL15	56100000	48000000	24700000	24800000	58700	9720000	8090000	1060000	872000	217000	1390	1670000	2000000	125000	1950000	343000
CIMBL150	90200000	62000000	29900000	9970000	56300	34900000	103000000	184000	6560000	19600	133000	1770000	146000	87300	236000	14200
CIMBL151	68900000	24100000	51200000	2350000	47800	3490000	10400000	122000	1130000	1620000	4420	4580000	14100000	1160000	6410000	38800
CIMBL152	7820000	9360000	4430000	447000	17200	834000	3730000	65500	298000	10300	135000	145000	96200	64500	272000	7080
CIMBL153	24900000	35900000	2420000	9070000	15100	8350000	9720000	83700	732000	18200	2070	229000	20500	71600	38600	143000
CIMBL156	26600000	55600000	37900000	262000	128000	1060000	13700000	7020	1190000	234000	9930	1940000	1720000	4080000	4060000	3790
CIMBL16	17300000	65900000	8760000	7440000	6590	12000000	31300000	115000	2310000	69100	23000	893000	145000	118000	214000	19900
CIMBL17	14900000	31200000	58200000	822000	12500	1030000	3470000	357000	513000	201000	74400	611000	241000	41000	260000	67900
CIMBL18	33200000	52300000	57600000	5490000	34500	6180000	21500000	347000	1900000	565000	813	5010000	936000	360000	1580000	297000
CIMBL19	75200000	30900000	14100000	927000	99200	2920000	39400000	120000	1360000	1020000	31100	1870000	15300000	1810000	8600000	33700
CIMBL2	42100000	65700000	56300000	6950000	90000	7080000	12600000	613000	1120000	74600	26200	5530000	1530000	822000	2750000	509000
CIMBL21	92700000	63900000	33000000	6300000	120000	12300000	21800000	163000	2160000	218000	36700	2270000	2850000	347000	1810000	16200
CIMBL22	27100000	34000000	13100000	1700000	24900	2610000	6770000	216000	584000	66700	35800	749000	342000	320000	432000	139000
CIMBL23	79600000	44300000	57500000	763000	21900	1530000	8520000	77200	761000	775000	2690	482000	5180000	1470000	4130000	24500
CIMBL25	63300000	57100000	59900000	43000000	245000	21100000	26700000	3090000	1520000	271000	43500	4360000	2230000	1080000	2820000	8510000
CIMBL28	2780000	43600000	5130000	17400000	362000	10400000	14600000	930000	1010000	22900	24200	971000	24600	31400	44700	10700000
CIMBL29	107000000	50300000	27800000	1850000	87700	1700000	6280000	808000	650000	83400	307000	1040000	883000	725000	805000	1060000
CIMBL3	71700000	41800000	57000000	788000	62900	1750000	3550000	434000	305000	907000	114000	523000	2280000	2420000	4500000	302000
CIMBL32	5790000	69700000	39500000	1150000	40200	2600000	12000000	4800000	1420000	34900	655000	1560000	47400	74000	76800	2070000
CIMBL38	62100000	53500000	60100000	27300000	21000	14600000	19800000	1850000	1310000	458000	75300	3300000	2530000	947000	3060000	1680000
CIMBL4	87700000	43800000	55500000	1840000	29000	1560000	3290000	1280000	506000	651000	164000	1630000	574000	190000	1030000	1060000
CIMBL40	17600000	77800000	39100000	14800000	155000	8310000	13200000	1110000	1310000	9330	170000	5370000	150000	191000	469000	742000
CIMBL42	93700000	53500000	53600000	2090000	43500	3890000	12400000	100000	1370000	1280000	51800	7740000	8680000	1760000	8010000	78300
CIMBL43	75800000	21300000	29000000	1760000	93700	3250000	14300000	104000	983000	5790000	3720	7710000	30000000	5980000	13100000	37600
CIMBL46	6870000	53600000	15600000	37700000	343000	19200000	25100000	3100000	1540000	14100	11500	586000	13700	35300	58300	8620000
CIMBL47	33900000	53300000	33900000	11400000	52200	13900000	20900000	1400000	1630000	63900	104000	2380000	619000	1080000	1290000	1100000
CIMBL48	1610000	39500000	11800000	5740000	471000	7030000	16800000	394000	945000	70900	68000	3940000	492000	1950000	787000	127000
CIMBL49	14900000	68900000	35800000	3450000	38300	2770000	3460000	1860000	404000	163000	195000	2450000	1020000	65200	1490000	4780000
CIMBL5	83400000	26900000	4300000	369000	143000	617000	4850000	448000	584000	58100	112000	1190000	2150000	2340000	6630000	186000
CIMBL50	5110000	59400000	27000000	18200000	180000	4670000	13400000	8040000	1000000	107000	111000	948000	557000	296000	1040000	23100000
CIMBL51	53800000	14200000	7050000	1790000	77400	1190000	2540000	1200000	331000	181000	186000	510000	4340000	1990000	5780000	985000
CIMBL52	64900000	62100000	49900000	7990000	212000	7660000	13900000	1080000	1280000	121000	347	2240000	430000	607000	1530000	249000
CIMBL54	55900000	50200000	29600000	6090000	47000	4440000	8490000	879000	1020000	156000	210000	1140000	814000	50700	1000000	467000
CIMBL55	105000000	59500000	47100000	15000000	110000	6350000	11100000	2720000	1130000	65300	20400	3040000	1720000	582000	2170000	4950000
CIMBL56	51900000	33300000	7230000	2030000	199000	2200000	3130000	1590000	443000	31400	370000	584000	93600	32300	295000	3710000
CIMBL58	19900000	47000000	4620000	44100000	213000	18300000	20000000	1510000	996000	15500	19000	2640000	53300	76900	222000	3760000
CIMBL59	23700000	52600000	38500000	757000	32300	949000	2440000	1230000	723000	40800	27600	1020000	269000	674000	360000	386000
CIMBL6	67200000	48000000	27300000	7420000	43800	3010000	2510000	3180000	519000	634000	56400	963000	1600000	325000	2260000	2120000
CIMBL60	28300000	31400000	20400000	2790000	221000	1990000	3500000	1040000	475000	303000	101000	1270000	1850000	132000	3660000	595000
CIMBL62	80700000	28400000	53400000	872000	180000	1690000	5570000	267000	462000	803000	43100	2050000	8170000	945000	3410000	78700
CIMBL63	26400000	45100000	27700000	3170000	111000	4790000	15500000	346000	796000	78100	12100	3170000	84000	102000	304000	64400
CIMBL66	7580000	65800000	22000000	8800000	20700	6130000	6920000	54100	1080000	8250	247000	479000	16900	13700	25100	31900
CIMBL68	66000000	52900000	54700000	12300000	52400	8490000	12900000	3320000	974000	1060000	12900	1770000	13700000	1870000	20900000	2200000
CIMBL69	15400000	49100000	24400000	1330000	12000	2000000	6380000	96200	992000	20900	396000	622000	73300	30200	112000	52100
CIMBL7	86100000	86800000	57700000	8190000	25800	10900000	20800000	426000	3240000	1400000	3650	11400000	6220000	449000	5660000	103000
CIMBL70	85100000	29400000	44500000	520000	35700	1070000	5910000	261000	510000	277000	49600	1760000	1620000	399000	1650000	36900
CIMBL71	93200000	81000000	18500000	8930000	56700	7910000	13800000	981000	1800000	990000	215000	2950000	12500000	1840000	4210000	191000
CIMBL74	77100000	50200000	57900000	1600000	52600	2830000	7450000	874000	866000	1970000	317000	2770000	5670000	1010000	2250000	400000
CIMBL75	10100000	51300000	39800000	2440000	105000	4040000	9500000	552000	1190000	877000	129000	2950000	2390000	186000	1510000	380000
CIMBL77	67800000	49900000	45800000	11500000	82100	9350000	12300000	2600000	769000	248000	125000	3690000	3340000	275000	3130000	1960000
CIMBL79	65000000	63000000	33800000	7560000	70200	8430000	21900000	683000	1620000	290000	98600	3220000	2340000	156000	7920000	1580000
CIMBL81	112000000	49900000	38800000	685000	63000	3270000	23300000	200000	1820000	2620000	985	4500000	21900000	1510000	9380000	44600
CIMBL83	18100000	47500000	55400000	2860000	37500	3750000	8310000	704000	844000	89400	187000	1270000	297000	87900	402000	274000
CIMBL84	3970000	31100000	4680000	26000000	518000	17700000	24800000	3570000	1540000	28900	23600	767000	140000	38600	355000	3170000
CIMBL86	33900000	48500000	51400000	896000	165000	3720000	23800000	74500	1480000	536000	77900	2050000	1170000	1010000	1050000	15900
CIMBL87	56800000	51000000	52100000	1560000	73500	2570000	9670000	1230000	996000	174000	371000	3640000	1640000	592000	1460000	180000
CIMBL88	83500000	48500000	57100000	671000	196000	3540000	36400000	283000	1810000	327000	8750	435000	1950000	342000	2760000	74300
CIMBL89	59200000	50400000	36300000	3010000	204000	7640000	15700000	492000	1570000	120000	161000	7000000	1640000	576000	1860000	115000
CIMBL9	4060000	33000000	1510000	541000	28900	1650000	16100000	81600	1300000	17400	2360	1340000	13500	51300	45800	9310
CIMBL90	70100000	53300000	56900000	28600000	59000	22500000	23600000	1340000	1420000	1120000	94400	4100000	2230000	514000	3270000	209000
CIMBL91	2630000	85400000	51900000	44800000	16600	37500000	34700000	2860000	2560000	15400	112000	680000	17700	35000	61000	1310000
CIMBL92	8230000	58200000	11400000	22800000	59500	19600000	33800000	1780000	1660000	38100	116000	683000	605000	196000	945000	702000
CIMBL93	78100000	50700000	43900000	1830000	102000	3020000	8280000	1160000	932000	594000	261000	2220000	4000000	325000	3940000	1280000
CIMBL94	2660000	37200000	22700000	2820000	117000	3370000	5520000	234000	623000	13300	7060	843000	14300	45500	39500	95100
CIMBL95	18700000	77000000	17900000	5240000	89400	2370000	5130000	419000	917000	54400	613000	3430000	181000	112000	440000	1420000
CIMBL96	74900000	58700000	57800000	1290000	47400	866000	3480000	1130000	451000	482000	420000	5240000	4630000	496000	3320000	1030000
CIMBL98	55300000	16200000	58800000	156000	52900	151000	2250000	1170000	301000	275000	256000	337000	1070000	360000	2840000	641000
CIMBL99	88800000	18300000	56600000	1440000	67200	1610000	3450000	2200000	356000	7420000	1740	341000	39300000	1990000	18900000	2280000
CML114	22400000	25600000	26500000	3280000	144000	5050000	9670000	350000	798000	778000	112000	3070000	9340000	104000	5230000	43900
CML115	6290000	50300000	12500000	12900000	146000	12400000	13000000	418000	1560000	10700	107000	3980000	437000	19000	700000	161000
CML116	2760000	83800000	32600000	20400000	125000	30400000	47900000	3360000	2770000	35000	160000	4060000	68600	52600	95000	361000
CML118	84500000	75900000	28600000	1660000	55400	3430000	13500000	112000	1650000	546000	131000	2040000	8370000	211000	7910000	13700
CML121	33800000	39500000	54800000	25500000	258000	30000000	58800000	582000	2560000	188000	9040	6940000	1310000	201000	1690000	261000
CML122	24400000	64700000	20300000	403000	67600	634000	5360000	897000	848000	30900	20500	2340000	24900	42000	72500	675000
CML130	6310000	60400000	23800000	1040000	170000	1050000	2460000	325000	667000	13300	110000	1500000	114000	56300	369000	709000
CML134	19400000	65500000	34100000	91300000	23700	34200000	44700000	3810000	1700000	2270000	24300	4670000	6340000	73300	2830000	10200000
CML139	13400000	67200000	33100000	605000	84800	584000	4960000	2030000	1750000	70300	11200	4200000	424000	224000	513000	1600000
CML162	36200000	39800000	17800000	395000	51000	1620000	14900000	71300	1920000	353000	3150	1430000	2130000	184000	2010000	7830
CML165	79800000	44300000	45900000	4090000	15500	5040000	9990000	362000	926000	650000	68000	1590000	4830000	1220000	10800000	98500
CML169	40200000	64100000	53600000	13500000	101000	4250000	5690000	3610000	692000	76500	294000	2430000	474000	508000	1310000	1380000
CML170	11500000	47100000	15000000	37200000	18700	13000000	16200000	255000	1080000	13700	92300	220000	19200	44900	46400	97500
CML171	76500000	50900000	28900000	19200000	28300	10900000	13000000	632000	1090000	1340000	186000	1940000	7980000	981000	8130000	173000
CML172	98900000	50400000	55600000	7450000	41200	7770000	10800000	886000	1160000	1580000	78800	2380000	5290000	1240000	5610000	177000
CML189	2330000	49700000	17800000	4610000	17100	7760000	12900000	319000	1270000	9470	264000	3940000	37100	288000	127000	9620
CML191	1840000	101000000	13000000	4250000	8980	7510000	23800000	333000	2330000	32900	6640	1340000	20100	15100	12500	61300
CML192	10900000	73200000	28800000	10500000	49300	17200000	42700000	1510000	2450000	46100	35200	4580000	51000	155000	150000	126000
CML20	88400000	47700000	26200000	5060000	64800	6570000	11700000	144000	856000	216000	135000	900000	1860000	549000	1710000	40100
CML290	31200000	31500000	12900000	1370000	92200	1710000	4460000	1290000	625000	156000	141000	867000	1030000	819000	1470000	455000
CML298	58400000	49300000	7420000	2930000	69100	7470000	21900000	149000	2100000	12000	36100	222000	157000	34000	485000	48700
CML304	13100000	60200000	16500000	5300000	26300	5700000	10600000	514000	1080000	21300	35100	288000	65800	56000	167000	1230000
CML31	77600000	36200000	37200000	2140000	247000	2730000	33200000	930000	2250000	2200000	3910	4580000	4990000	1630000	7170000	970000
CML324	3800000	51800000	22700000	1970000	33500	3040000	8650000	971000	1110000	35200	55800	648000	68900	63200	184000	177000
CML325	4360000	42000000	6060000	7290000	44600	13500000	19300000	469000	1400000	14400	74300	339000	14600	65800	29000	107000
CML327	65400000	45700000	28400000	623000	61500	1600000	10500000	352000	926000	1060000	142000	1530000	18900000	810000	11800000	36500
CML360	4490000	83000000	52900000	37100000	47000	7690000	8470000	4140000	1100000	19300	3770	893000	127000	960000	551000	6380000
CML361	52500000	32300000	20000000	3380000	55900	5860000	18600000	73700	1040000	89900	8930	1610000	779000	70500	999000	20600
CML411	77400000	30500000	28800000	1800000	218000	2720000	4680000	703000	432000	1030000	33100	716000	9470000	176000	7690000	229000
CML415	26200000	45500000	56200000	7860000	37200	9580000	22100000	174000	1590000	32600	6860	3230000	472000	975000	2990000	128000
CML422	5230000	37700000	10300000	5120000	40700	8180000	22700000	336000	885000	14800	56800	381000	49900	24200	34400	81600
CML423	1940000	29500000	4720000	2370000	66200	2780000	4220000	488000	523000	12400	23200	539000	42100	32400	140000	148000
CML426	20100000	36100000	31600000	12900000	57800	13100000	15600000	430000	1160000	23700	55800	4460000	143000	173000	248000	256000
CML432	70500000	63200000	58000000	4800000	16300	9910000	31300000	293000	1980000	456000	31000	3320000	3170000	548000	3850000	37400
CML470	8020000	35800000	4590000	28200000	89400	20700000	33500000	75200	1810000	16200	100000	653000	14100	26700	19700	24900
CML479	9440000	25500000	4060000	23400000	399000	13900000	19700000	4890000	806000	6420	1070	3120000	21300	443000	57100	6730000
CML480	79700000	47800000	53000000	1560000	247000	1580000	3970000	1230000	599000	1630000	54000	1220000	4710000	4280000	2700000	1960000
CML486	7760000	45600000	15200000	2110000	10600	3960000	12200000	1190000	1110000	76700	32800	2060000	92100	29900	122000	155000
CML493	98500000	33300000	37200000	2460000	60900	1680000	6220000	126000	787000	234000	52700	1510000	5750000	531000	6090000	43400
CML496	27100000	55000000	58700000	5170000	109000	9500000	16800000	80900	2110000	3070000	43800	3040000	798000	388000	1160000	12800
CML50	44000000	30000000	53600000	4280000	63000	8140000	28400000	417000	1650000	256000	194000	3360000	2220000	1310000	2130000	34000
CML69	29900000	54200000	28500000	17300000	68800	22900000	35900000	223000	1790000	41900	9710	4700000	1080000	77100	2820000	71500
D863F	85100000	32000000	76000000	1070000	35300	3160000	10900000	28000	795000	319000	163000	1620000	4740000	485000	5000000	12100
DAN3130	32600000	110000000	40100000	83200000	26900	64400000	85300000	3840000	2990000	133000	4100	4840000	3470000	318000	3160000	1120000
DAN340	2740000	64700000	2850000	14000000	18400	21800000	50300000	6420000	2970000	21100	5770	2790000	12300	18600	18800	449000
DAN360	82600000	51700000	116000000	16600000	25200	5870000	7730000	9570000	1300000	343000	220000	986000	2300000	457000	3720000	1760000
DAN4245	58500000	84800000	63200000	1970000	21900	5040000	11500000	1070000	1410000	163000	12100	3770000	1020000	323000	2850000	162000
DAN599	55400000	49900000	58700000	4120000	13700	9720000	36100000	403000	1980000	456000	34700	1230000	7710000	285000	5830000	84200
DH3732	91300000	34300000	764000	16000000	8810	8160000	6000000	1040000	664000	7910	5750	78400	1030000	266000	1340000	925000
DONG237	95500000	24300000	89600000	1070000	32000	2070000	11300000	521000	547000	1120000	380000	2560000	4110000	3420000	3490000	63500
EN25	25500000	76900000	37500000	1140000	25000	1830000	5510000	531000	787000	1050000	100000	1460000	14900000	330000	6790000	400000
ES40	5030000	58500000	5100000	4690000	36500	13600000	38300000	300000	2630000	16500	65000	1310000	67000	29700	61900	108000
FCD0602	84500000	47900000	20900000	6170000	6050	2840000	4490000	2230000	595000	46700	779000	212000	474000	246000	1180000	1500000
GEMS1	82100000	48900000	64200000	2220000	17200	6100000	20600000	3840000	1860000	391000	42000	801000	711000	337000	1120000	166000
GEMS10	51700000	54500000	38900000	4950000	17200	2670000	5210000	1220000	781000	79300	130000	7090000	600000	112000	1500000	585000
GEMS11	18800000	47600000	8270000	3540000	6640	4440000	5790000	2540000	714000	39300	131000	444000	31800	51000	76400	3340000
GEMS13	81400000	54100000	20400000	3530000	72300	4840000	8460000	475000	750000	53400	792000	342000	453000	66300	1160000	212000
GEMS14	93400000	31300000	69000000	310000	50100	941000	9790000	214000	598000	767000	1560	302000	7680000	448000	5670000	284000
GEMS15	14600000	52100000	1370000	4780000	139000	8230000	18600000	219000	1140000	7470	210000	171000	66600	14600	105000	132000
GEMS16	5920000	31000000	7890000	733000	7610	686000	2050000	882000	304000	10700	173000	106000	31400	64500	57800	528000
GEMS17	79300000	61600000	26800000	5310000	11700	4120000	13300000	6760000	1040000	138000	136000	6160000	474000	399000	1820000	10600000
GEMS18	25600000	54000000	99100000	4580000	139000	2160000	2840000	3600000	579000	144000	493000	1720000	277000	132000	637000	2600000
GEMS19	13300000	54900000	6020000	691000	15700	1650000	4610000	177000	775000	81200	220000	104000	374000	22000	560000	86700
GEMS2	9700000	38300000	17700000	2180000	134000	2300000	7030000	1960000	943000	7390	52600	1020000	73900	19800	241000	1050000
GEMS20	95000000	50500000	34000000	230000	55900	678000	7800000	245000	819000	395000	64600	275000	8480000	557000	8900000	104000
GEMS21	78900000	31100000	40000000	3390000	32600	5630000	16600000	1180000	1030000	371000	28100	1080000	1060000	288000	1180000	1050000
GEMS23	820000	91400000	30000000	4090000	14900	4870000	17000000	953000	1310000	17000	5820	2090000	7770	54200	23500	885000
GEMS25	51100000	76200000	67100000	14700000	30900	11300000	26900000	2730000	1560000	360000	290000	10000000	2290000	487000	2890000	396000
GEMS28	2890000	78900000	5230000	9970000	61800	9920000	17200000	431000	1690000	11300	76300	1640000	12300	17600	16700	112000
GEMS29	1480000	56200000	12400000	1560000	3910	1500000	3040000	1890000	491000	14800	678000	182000	24900	488000	77200	1030000
GEMS3	39400000	26900000	2810000	878000	23600	1550000	6320000	112000	687000	14400	8790	1280000	15200	17200	128000	32400
GEMS30	68800000	91600000	42000000	2150000	132000	2530000	13800000	1130000	1420000	366000	31500	3610000	1530000	727000	2610000	524000
GEMS31	36000000	59400000	28300000	5420000	21800	7420000	20400000	1200000	1340000	125000	4190	660000	385000	619000	830000	825000
GEMS32	59000000	72500000	33900000	1280000	14600	3320000	25200000	622000	1590000	304000	16800	2300000	893000	141000	2260000	288000
GEMS33	51300000	37700000	29800000	693000	19100	813000	3000000	774000	489000	47500	805000	497000	373000	314000	1230000	368000
GEMS35	84800000	44600000	68400000	505000	190000	1310000	2910000	435000	622000	180000	464000	873000	675000	282000	1330000	51700
GEMS37	11400000	60400000	47000000	332000	19300	873000	3060000	285000	679000	22000	328000	972000	30600	89600	202000	34400
GEMS39	29500000	57000000	27600000	2090000	238000	3780000	9020000	224000	1150000	50300	85800	800000	335000	38500	519000	81700
GEMS4	91700000	47800000	13600000	3320000	63200	3990000	8890000	242000	984000	35600	12700	1280000	399000	437000	1390000	148000
GEMS40	60100000	22200000	59300000	522000	12600	684000	1460000	296000	259000	149000	753000	213000	1710000	276000	1650000	94500
GEMS41	74300000	22200000	34600000	402000	15900	829000	2620000	619000	655000	31300	158000	91400	321000	319000	495000	185000
GEMS42	88000000	38000000	52500000	678000	49000	1910000	8740000	669000	717000	225000	674000	708000	3360000	804000	9590000	49500
GEMS44	91800000	24600000	58400000	19100	14400	27300	1150000	107000	365000	448000	59100	604000	3520000	1390000	6920000	35200
GEMS48	14800000	25500000	59300000	469000	25800	535000	1090000	278000	270000	233000	115000	270000	786000	207000	1240000	62900
GEMS49	71300000	46500000	23000000	3850000	30500	8280000	35500000	311000	2340000	50100	1710000	3780000	466000	403000	754000	186000
GEMS5	77900000	25500000	8380000	181000	48300	510000	4940000	92400	575000	66700	175000	902000	883000	190000	2230000	82800
GEMS50	57200000	35500000	4610000	2140000	39600	1930000	2620000	1310000	497000	57800	480000	238000	829000	104000	1090000	452000
GEMS51	129000000	31900000	7010000	386000	22200	555000	1540000	3010000	441000	37300	14700	1240000	453000	271000	763000	1820000
GEMS54	52800000	69000000	19400000	7000000	44600	9070000	18400000	618000	1440000	38000	123000	1120000	418000	93000	588000	520000
GEMS55	46300000	23900000	29500000	55000	7540	254000	809000	157000	322000	50000	22900	67400	82200	101000	306000	39700
GEMS58	46100000	58300000	61800000	10100000	33500	1620000	3110000	3990000	390000	73200	74900	3180000	517000	158000	1290000	6660000
GEMS59	13500000	31900000	18900000	4710000	44900	6760000	11400000	767000	898000	20100	9240	709000	42000	123000	205000	96400
GEMS6	52400000	40800000	9990000	22200000	67000	13000000	10900000	6180000	990000	65700	32800	4910000	201000	72400	1810000	4110000
GEMS60	76700000	9860000	42200000	78900	11100	352000	3530000	619000	294000	193000	837	385000	2290000	477000	5810000	34800
GEMS61	8810000	57600000	5650000	22400000	33400	18800000	30700000	1530000	1490000	5820	6520	1190000	13600	57000	35800	1220000
GEMS62	7420000	42600000	19200000	678000	20700	1200000	6000000	538000	815000	17100	39400	820000	18400	49900	59000	253000
GEMS63	7230000	84000000	11700000	18900000	32000	19200000	32900000	2290000	1860000	10700	15900	2430000	26200	436000	83800	1740000
GEMS64	62600000	49300000	19400000	1540000	23400	3030000	11600000	792000	1010000	56400	105000	1240000	256000	267000	361000	477000
GEMS65	24400000	70300000	42500000	857000	61400	1180000	6770000	355000	1090000	34000	47800	471000	319000	55100	613000	38000
GEMS66	14500000	101000000	35000000	1270000	10600	2980000	9980000	516000	1540000	168000	427000	3200000	991000	125000	2490000	72100
GEMS9	15500000	39800000	4860000	21400000	13400	17800000	17700000	8490000	1060000	9930	92700	2790000	66600	69000	159000	864000
GY1007	41800000	97200000	94800000	23900000	82100	29000000	44100000	2780000	2480000	1570000	311000	23900000	7180000	247000	6470000	1530000
GY1032	41200000	65300000	62400000	899000	64100	3090000	23700000	179000	1890000	1110000	224000	10100000	2540000	121000	1670000	26900
GY386	2870000	50400000	9400000	6890000	54300	2760000	4520000	207000	686000	18800	8100	1490000	22700	24900	28100	711000
GY462	88900000	26700000	17400000	1970000	40100	2520000	7720000	134000	501000	803000	158000	886000	18500000	309000	6350000	123000
GY798	9490000	51700000	35300000	12500000	9060	7560000	11700000	1510000	1150000	22000	152000	916000	287000	93200	413000	1280000
GY923	22800000	97200000	79000000	5440000	31700	7580000	32800000	232000	2540000	57300	72100	8340000	137000	109000	394000	304000
HUA83-2	39800000	49300000	29800000	433000	32900	385000	4290000	231000	197000	155000	56500	246000	1800000	489000	3880000	380000
HYS	9020000	81400000	20000000	6890000	35700	4710000	7870000	5800000	1190000	47600	2770	6520000	99900	64100	404000	3390000
IRF314	5240000	40400000	42800000	787000	51300	1770000	4550000	249000	750000	21500	143000	5690000	130000	88700	648000	73100
J4112	71700000	34100000	61600000	3230000	59400	2410000	3150000	1520000	459000	1030000	126000	1100000	3190000	1300000	2430000	1290000
JH59	54400000	55900000	45000000	598000	116000	1490000	7040000	166000	748000	300000	718	1120000	3200000	325000	5130000	48200
JH96C	5990000	37300000	18700000	23000000	7490	14300000	18800000	1070000	1320000	10500	8440	479000	25800	31100	305000	175000
JI63	104000000	35900000	29100000	30100000	47200	8320000	9710000	1910000	596000	106000	183000	2130000	1130000	414000	2040000	2330000
JI846	40400000	54500000	77100000	12500000	18500	4560000	9610000	3820000	866000	50000	577	623000	1580000	239000	4470000	3450000
JI853	6820000	49800000	7430000	38100000	8400	13500000	6410000	13900000	762000	6340	2740	1280000	51200	61600	180000	27500000
JY01	85600000	14600000	12200000	767000	26700	1580000	11400000	72300	504000	343000	12500	215000	9310000	790000	6590000	50700
K12	55200000	38600000	41600000	574000	38000	1870000	13200000	2120000	1040000	518000	1780	3310000	1380000	314000	2730000	361000
K14	2040000	21200000	438000	3700000	23600	3990000	7280000	823000	381000	2110	2170	214000	10900	20400	90300	1040000
K22	80000000	70600000	10500000	13000000	8400	24200000	31300000	602000	2040000	20000	21100	1090000	323000	67300	531000	92000
L3180	28600000	39800000	28400000	2930000	73200	1570000	2530000	3580000	483000	15500	262000	1670000	54800	91600	167000	1370000
LG001	71000000	30800000	36500000	530000	99100	1370000	8950000	288000	741000	526000	149000	3010000	6490000	791000	4360000	76100
LIAO138	64500000	37100000	66600000	1340000	18700	2740000	10900000	117000	785000	388000	184000	1500000	4000000	408000	1470000	29100
LIAO159	94300000	26000000	34500000	3270000	103000	2470000	3300000	1890000	710000	229000	146000	3160000	1050000	534000	2400000	710000
LIAO5114	16500000	22000000	23900000	5940000	10800	8470000	18900000	1110000	1020000	10600	631000	1130000	60600	21000	109000	202000
LIAO5262	4290000	29200000	4750000	5870000	19200	14300000	32500000	788000	1670000	13200	589	719000	26900	25700	171000	219000
LIAO5263	13100000	21400000	6980000	3310000	8690	4070000	4080000	330000	387000	16400	2080	99900	119000	46700	322000	165000
LK11	14200000	13700000	33700000	358000	35800	629000	4050000	301000	230000	46500	34300	345000	932000	117000	709000	97300
LV28	13100000	57800000	34800000	1060000	5290	2570000	8750000	135000	1130000	134000	7190	504000	651000	64900	936000	52400
LXN	72700000	23500000	26000000	1240000	43800	681000	2210000	1190000	452000	124000	62500	463000	1680000	305000	2190000	919000
LY042	39100000	49800000	96900000	2510000	10000	4530000	17500000	4310000	1630000	274000	4120	1200000	614000	436000	1960000	934000
M153	82300000	66100000	34000000	1510000	28200	4620000	23600000	544000	1550000	336000	969	2120000	5120000	379000	5570000	107000
M97	5720000	67800000	8220000	3240000	6080	5880000	13600000	760000	1270000	11100	110000	779000	23800	87000	85100	160000
MO113	22500000	40500000	21500000	11200000	14400	8250000	13800000	811000	735000	58600	1080	4610000	426000	619000	1870000	3570000
MO17	42600000	42800000	60200000	8660000	39700	4010000	9780000	2100000	679000	353000	1400	1370000	2690000	951000	4520000	2880000
NAN21-3	4110000	44700000	13100000	23500000	13000	5680000	5490000	257000	742000	26500	1050	1040000	37500	91300	37100	266000
P178	98600000	58200000	53900000	4450000	18300	7010000	8050000	1800000	1240000	124000	83000	2830000	2800000	385000	4730000	1270000
QI205	33600000	78100000	72700000	5730000	63600	8400000	38900000	1590000	1800000	656000	2210	3410000	12800000	2460000	7280000	77000
R15	49500000	24400000	35900000	10100000	18400	9510000	20300000	1370000	1070000	29500	4730	1440000	1330000	145000	6730000	439000
R15X1141	59100000	60900000	61400000	23500000	49300	11300000	20300000	934000	1660000	248000	7370	4650000	4140000	1910000	4850000	1700000
RY713	18800000	54400000	29100000	982000	10100	4070000	19900000	339000	1610000	4170000	33900	1500000	6190000	542000	13100000	120000
RY729	3220000	40500000	10600000	18700000	17700	17500000	32900000	2940000	1990000	11300	6690	672000	169000	41600	223000	1920000
S37	85700000	30500000	55600000	236000	32400	196000	2600000	397000	322000	786000	760000	1550000	3620000	508000	2820000	167000
SC55	11000000	17900000	2710000	2230000	212000	1910000	2070000	1120000	245000	10900	40300	832000	121000	31900	459000	432000
SHEN5003	79800000	63900000	23100000	2770000	8190	2890000	18400000	1810000	1070000	352000	7770	1130000	2260000	231000	2960000	2270000
SI273	59000000	46900000	29500000	1370000	9620	3320000	11400000	86500	1220000	91200	41000	1160000	665000	63400	1500000	16000
SI446	4490000	7720000	10100000	116000	27000	349000	1830000	48300	197000	16000	234000	211000	32800	32600	119000	8280
SY1032	28700000	50200000	31100000	1970000	15400	1390000	1920000	568000	348000	81400	92500	1250000	456000	84700	763000	957000
SY1035	83200000	64600000	69100000	10500000	365000	5790000	12400000	21100000	1220000	325000	85500	6820000	2330000	446000	4230000	14500000
SY1039	57600000	40500000	6240000	2700000	17000	6400000	24400000	1480000	1700000	35300	340000	2650000	923000	171000	983000	531000
SY1052	104000000	13900000	49900000	2050000	32900	1360000	1830000	109000	185000	203000	306000	266000	1080000	516000	1320000	363000
SY1128	79300000	38300000	74800000	1580000	37300	1330000	3610000	738000	464000	614000	190000	2230000	2340000	1230000	6150000	756000
TIAN77	3640000	36400000	12900000	18300000	32100	5950000	3830000	1480000	592000	5820	35700	473000	16200	20600	26000	1730000
TIE7922	4850000	71200000	33100000	20600000	5020	16000000	23000000	3420000	1620000	10700	402000	1500000	40900	19900	65400	988000
TY1	28100000	69500000	21200000	3010000	33000	4030000	10500000	191000	1660000	372000	889000	1970000	1020000	3310000	1730000	85100
TY11	48300000	37600000	11400000	578000	163000	1290000	3200000	179000	645000	16300	114000	1240000	310000	4370000	1210000	46800
TY2	66200000	52500000	26800000	2800000	45300	5270000	10500000	201000	1120000	1640000	943000	3280000	12300000	233000	6930000	32800
TY3	71200000	60800000	39000000	1930000	38700	7270000	18600000	91600	2020000	1000000	643000	3420000	7210000	4980000	8600000	7310
TY4	34800000	53100000	24200000	2990000	69400	3490000	6330000	91700	830000	70400	516000	1480000	1010000	2060000	2450000	24100
TY5	83900000	52300000	19200000	1700000	125000	2980000	11200000	102000	1230000	55700	694000	2160000	466000	4800000	979000	41600
TY6	95000000	38100000	33400000	321000	70500	974000	9140000	45000	665000	296000	103000	4630000	5440000	3880000	5400000	5010
U8112	45500000	39400000	2870000	27700000	12100	18300000	30600000	3460000	1470000	26000	214000	440000	190000	33700	196000	1180000
W138	26500000	53300000	22200000	17200000	69700	11100000	14400000	285000	1160000	47300	94300	1250000	1070000	204000	2310000	240000
WU109	15300000	89600000	29300000	76900000	22000	25500000	47600000	5520000	2000000	290000	3090	15300000	2100000	83600	1390000	5730000
XI502	10900000	62900000	43300000	24700000	35300	19300000	46200000	775000	2190000	11600	4540	8640000	50300	46600	53600	162000
XUN971	85000000	25500000	21800000	2480000	12600	4440000	11000000	811000	1090000	266000	22700	649000	2470000	84600	2270000	338000
XZ698	76200000	19500000	17400000	936000	14900	632000	1980000	1520000	201000	133000	247000	869000	2070000	613000	3180000	1180000
YE478	59200000	33300000	42400000	4140000	13500	10400000	37800000	269000	1850000	707000	157000	968000	4600000	339000	1740000	27600
YE515	20600000	85500000	75700000	1610000	26700	2260000	5670000	3660000	1230000	534000	8630	5510000	1230000	498000	2980000	1530000
YE52106	38800000	55400000	482000	16700000	2750	7410000	21300000	1300000	1030000	11600	17200	325000	26000	26500	76800	1140000
YE8001	50100000	10400000	1240000	506000	5730	525000	1690000	377000	317000	29800	43800	56500	647000	54200	695000	104000
YU374	48200000	29000000	56800000	2120000	31200	1480000	14200000	1500000	674000	132000	4210	640000	4080000	1840000	6190000	1640000
Z2018F	13900000	32400000	11100000	1970000	91200	1520000	1230000	520000	307000	16000	159000	925000	48100	714000	109000	280000
ZAC546	1870000	54300000	5720000	5740000	118000	6580000	9260000	2230000	779000	11200	103000	701000	76000	16400	331000	743000
ZB648	21200000	62800000	62500000	20400000	24000	25100000	31400000	880000	1760000	37400	11700	1590000	335000	35300	590000	127000
ZH68	12500000	45500000	33600000	6260000	31600	5300000	11100000	1280000	661000	75000	25000	1350000	71500	103000	127000	468000
ZHENG28	99200000	32300000	7590000	2650000	4570	4400000	8830000	126000	643000	24700	119000	299000	823000	825000	1020000	67700
ZHENG29	6480000	41200000	2900000	5150000	30300	4750000	6410000	635000	670000	4120	435000	152000	34100	13700	85200	406000
ZHENG30	92100000	55700000	53200000	2100000	21900	3000000	10100000	277000	675000	659000	60400	3640000	7590000	1550000	5310000	72100
ZHENG32	87700000	71000000	27900000	12700000	25300	15600000	32100000	3430000	2070000	235000	222000	4640000	1970000	281000	1430000	1360000
ZHENG35	9100000	63100000	22800000	11000000	10600	6850000	9820000	2640000	1030000	22300	738000	284000	82900	22200	224000	1340000
ZHENG653	16500000	41300000	2550000	2540000	3750	994000	1860000	1620000	289000	26300	31600	134000	46800	14700	204000	2160000
ZHI41	21100000	80800000	65700000	26700000	40000	9790000	22000000	7550000	1500000	19700	1250	6740000	1870000	237000	2930000	8640000
ZHONG69	64400000	36900000	3320000	1210000	168000	1520000	6120000	1390000	680000	4780	3670	3540000	279000	43700	781000	1450000
ZONG31	4640000	46100000	7390000	1160000	6690	2250000	6720000	595000	923000	46500	91400	438000	325000	270000	1310000	160000
ZZ01	39100000	50700000	81700000	15000000	4880	6220000	3990000	1460000	600000	87500	5980	900000	616000	106000	1910000	1790000
ZZ03	92600000	59000000	61400000	3470000	18000	3230000	6990000	591000	679000	434000	59500	2550000	5480000	780000	4160000	131000
Mean	4.29715e+07	4.89377e+07	3.27445e+07	8.03499e+06	67856.3	6.72041e+06	1.40341e+07	1.64404e+06	1.11505e+06	326964	147684	2.25725e+06	2.25774e+06	510301	2.25739e+06	1.38228e+06
Fold	157.317	14.2487	264.84	4780.1	188.364	2358.97	149.275	6908.83	37.9191	3516.59	6743.52	423.009	7751.48	446.269	4042.55	10633.2
Skewness	0.292921	0.374567	0.632324	3.455	2.56566	2.89248	2.3917	8.17676	2.1986	5.79304	4.33297	3.36285	4.35939	3.44926	2.50764	6.39752
Kurtosis	-1.29135	0.103125	-0.0345143	16.5357	8.0811	12.4362	9.44483	92.9873	11.5386	45.2123	25.4883	19.1838	25.6982	14.2903	9.14181	50.9954

## Sheet: BBE1
Phenolamides names	N-Feruloylputrescine	N-(coumaroyl-O-hexoside)-spermidine	Dicoumaroylputrescine	N-(caffeoyl-O-hexoside)-spermidine	Diferuloylputrescine	N-(feruloyl-O-hexoside)-spermidine	N1, N10-Diferuloylspermidine	N',N''-Feruloyl,caffeoyl-spermidine derivative	N-Coumaroylputrescine	N-Coumaroylagmatine	N,N-Di-coumaroyl-N-feruloylspermidine	Feruloylagmatine derivative	N-Feruloylagmatine	N-Feruloyl, N-methoxyagmatine	N,N-caffeoyl,Feruloyl-spermidine derivative
Line	n0130	n0183	n0271	n0380	n0381-1	n0412	n0436	n0439	n0945	n0979	n1243	n1376	n1377	n1394	n1544-1
HZAU-601-3	2.7617e+06	1.14623e+08	1.43589e+07	4.19824e+07	50259.4	2.3771e+07	4.44994e+07	513449	5.94136e+06	2331.11	2.09126e+06	12737.2	20770.4	21396.4	330941
HZAU-602-1	5.02309e+06	6.00706e+07	2.86528e+06	7.86337e+06	34753.4	4.14822e+06	2.95786e+06	194573	787618	8920.01	143586	5235.18	32226.3	20559.1	372074
HZAU-604-1	4.65494e+07	8.02646e+07	7.37455e+07	1.62692e+06	88211.8	2.54229e+06	5.62935e+06	155674	1.35586e+06	242376	640333	2.04916e+06	606178	2.55751e+06	141402
HZAU-605-2	3.95575e+07	6.5865e+07	4.9636e+07	1.33189e+06	130127	801959	6.3209e+06	86909.7	751551	40774.2	1.144e+06	247997	375195	240589	72448
HZAU-607-2	5.03924e+06	8.34822e+07	4.20513e+06	5.86714e+06	40740.2	8.23746e+06	2.33538e+07	393047	2.47674e+06	11424.7	2948375	43067.2	41095.8	32701.3	596869
HZAU-608-1	2.93424e+07	3.44155e+07	5.78263e+06	874136	68867	866191	2.06209e+06	26968.6	355056	50184.7	930994	467772	215650	1.00831e+06	75784.1
HZAU-609-2	5.39107e+07	6.39687e+07	9.46294e+07	4.90297e+06	86204.8	9061875	1.51465e+07	204214	1.95501e+06	35798.2	1.22137e+06	236716	467453	376429	152311
HZAU-610-2	5.36765e+07	7.13087e+07	1.59779e+07	2.26332e+06	406102	2.07321e+06	9.56626e+06	1.12181e+06	1.39502e+06	15220.7	6.07577e+06	182003	141166	390368	737203
HZAU-612-2	7.52398e+07	6.6442e+07	3.87999e+07	1.54697e+06	70082	2862000	7.25891e+06	70026.9	1.21104e+06	112848	1.836e+06	1.10688e+06	286086	1.23178e+06	26870.8
HZAU-613-1	1.25001e+08	7.6191e+07	5.68616e+07	9.73922e+06	134027	8.04146e+06	1.75138e+07	92308.2	2.31102e+06	111269	1.92267e+06	809378	364767	1.31733e+06	80344.1
HZAU-616-1	3.00744e+07	3.62538e+07	3.3913e+06	948970	78343.3	2.9951e+06	1.07866e+07	354341	890581	13871	114752	40341	108617	219405	70484.4
HZAU-619-2	5.28261e+06	5.67927e+07	5.32343e+06	9.35953e+06	611769	1.51973e+07	3.83253e+07	186873	3.13361e+06	1685.17	292355	7815.14	16114.2	16768.7	19582.9
HZAU-620-1	1.78991e+07	7.65325e+07	5.36479e+07	1.0691e+06	421571	3.26777e+06	1.41747e+07	59794.2	2.09158e+06	94763.6	1.09078e+06	121161	179517	133876	20333.5
HZAU-621-2	2.59586e+07	1.15784e+08	4.2652e+07	3.5001e+06	72549.9	5.79685e+06	1.17068e+07	235524	2.21401e+06	43087.8	1.96308e+07	644513	374476	688203	316942
HZAU-624-2	1.13749e+08	6.38914e+07	5.17051e+07	1.97691e+06	117685	1836540	5.03124e+06	1.27938e+06	912357	85800.5	1.88277e+06	1.09486e+06	584533	1.45485e+06	529428
HZAU-625-2	2.94794e+07	7.23081e+07	1.72246e+07	8.41683e+06	70807.9	8.66893e+06	1.10327e+07	483579	1.50525e+06	15054.5	1.66782e+06	53865.8	58393	108515	490341
HZAU-627-2	2.3239e+07	5.93765e+07	2.82347e+07	2.14926e+06	101431	2.91195e+06	6.58024e+06	329173	1.15606e+06	15045.6	607940	283384	247020	239586	91917.5
HZAU-629-2	5.80238e+06	8.42798e+07	1.42088e+07	9.30634e+06	398304	1.56051e+07	3.19867e+07	123881	3.0429e+06	4927.23	4.73892e+06	33034.3	129671	50752.7	15372.2
HZAU-630-1	3.23273e+07	5.34656e+07	9.41414e+06	9.22525e+06	74364.8	6.02922e+06	7.14417e+06	647723	925073	13610.4	416013	115802	81851.6	194626	290114
HZAU-632-2	7.82875e+06	6.28923e+07	1.23279e+07	3.62075e+06	174594	6.05553e+06	1.48819e+07	461484	1.637e+06	7845.37	1.93907e+06	76789.2	61964.7	73251	287909
HZAU-634-2	5.9144e+06	6.52006e+07	4904900	5.94309e+06	164575	2.24508e+06	7.38102e+06	41425.8	1.10604e+06	4767.12	234981	15139.5	8014.94	18487	41286.7
HZAU-635-1	1.35905e+07	5.18221e+07	5.55226e+07	2.63359e+06	138964	4.19609e+06	1.09525e+07	319458	1.53164e+06	19105.9	965768	45551.6	41302.7	83646	200245
HZAU-636-2	3.71802e+07	5.06232e+07	1.64322e+07	1.12179e+06	147690	3.11574e+06	1.06996e+07	555413	1.1194e+06	28212.8	811817	256630	425316	743982	38724.4
HZAU-638-1	2.67546e+07	5.05725e+07	1.35266e+07	1.21341e+06	54418.7	1.56208e+06	4.22602e+06	260832	657722	13347.3	478688	86015.9	66775.9	225760	180092
HZAU-639-2	9.60422e+06	8.78152e+07	2.06862e+07	2.27328e+07	86986.1	1.65871e+07	4.68896e+07	508325	3.90518e+06	10589.3	1.39713e+06	20517	43084.9	61771.3	188033
HZAU-640-2	1.38638e+07	1.03088e+08	2.44511e+07	7.9306e+06	83627	6.47216e+06	8.86286e+06	962150	2.06634e+06	14413.9	1.74868e+06	80048.2	116761	57910.7	647713
HZAU-641-1	5.34935e+06	9.67488e+07	5.70184e+06	3.78795e+07	57220.2	4.60132e+07	6.47842e+07	347489	5321950	7750.23	2.68317e+06	31118.2	18211.7	23418.5	79898.1
HZAU-642-2	4.07657e+06	7.5062e+07	3.93652e+06	1.50687e+07	73666.5	7.39249e+06	1.7512e+07	785484	2.08e+06	3382.45	1.68202e+06	33786.4	50606.7	37717.6	1.05189e+06
HZAU-643-1	2.89922e+07	7.38386e+07	2.15412e+07	3.06194e+06	189991	7.75816e+06	2.17147e+07	393081	2.5461e+06	72832.2	3.35749e+06	3.14401e+06	1.14383e+06	1.07683e+06	283876
HZAU-644-2	6.11744e+07	4.71736e+07	4.32594e+07	498257	32857.2	454473	850892	182852	203040	138606	366656	1.8425e+06	490266	1.57418e+06	367208
HZAU-645-2	9.25651e+07	5.71618e+07	2.92855e+07	418078	61633.3	803113	3.04831e+06	74753.1	569664	57782.6	1.97197e+06	631521	250218	984480	11026.1
HZAU-646-1	8.95581e+07	5.67936e+07	4.60097e+07	1.14165e+06	93827.7	1.46668e+06	9.49793e+06	125697	578881	1.16711e+06	5.1127e+06	1.92097e+07	3.14673e+06	1.53355e+07	68294.7
HZAU-647-2	3.36085e+07	6.09574e+07	1.01479e+07	1.69967e+06	27210.1	2.22197e+06	6.94496e+06	791275	850326	13837.7	760292	81370.6	594563	163474	323586
HZAU-648-1	6.61705e+07	4.46683e+07	1.2678e+07	695622	91728.8	967778	2.84568e+06	322201	448360	17990.7	1.39442e+06	250508	173584	396729	175575
HZAU-650-2	1.0474e+08	6.66582e+07	4.82295e+07	8.50635e+06	43048.7	3.07621e+06	2.20057e+06	165391	507731	59912.9	2.68516e+06	1.04732e+06	351409	1.99372e+06	122326
HZAU-651-2	9.16851e+07	6.04073e+07	6.45816e+07	3.15702e+06	307096	2.78708e+06	1.9258e+07	72351.2	1.59887e+06	1.20443e+06	3.60707e+06	1.28689e+07	3.46007e+06	1.07746e+07	166242
HZAU-652-1	3.30922e+07	8.73909e+07	6.88639e+07	8.39151e+06	276300	7.40516e+06	29601000	277318	2.62569e+06	83967.8	5.87349e+06	2.19066e+06	297248	1.43962e+06	200447
HZAU-653-1	8.74001e+07	7.2192e+07	4.68969e+07	1.28877e+07	415437	2.23676e+07	5.79393e+07	603665	2.94549e+06	106324	1.69224e+06	1.42704e+06	498503	1.92972e+06	384963
HZAU-654-1	6.52999e+06	8.53391e+07	3.34094e+06	1.71225e+07	189752	1.28463e+07	3.13921e+07	185128	3.41115e+06	17230.5	1.09645e+06	33643.3	20842.1	84309.1	231208
HZAU-656-2	5.99265e+06	5.29365e+07	5.63936e+06	2.30973e+06	93646.1	3.36239e+06	3.82815e+06	649968	1.0531e+06	1861.69	916173	17969.1	60418.5	31986.3	472004
HZAU-657-2	4.76501e+07	4.218e+07	6.28959e+07	1.11053e+06	152115	2.07741e+06	1.15957e+07	120511	1.08107e+06	235471	512081	5.66913e+06	2.37411e+06	5.3293e+06	78254.3
HZAU-658-2	1.55512e+07	8.93067e+07	3.02908e+07	1.45626e+07	200303	3.4746e+07	9.57025e+07	370965	5.99234e+06	16956.4	2.10454e+06	177600	107697	137466	51718.2
HZAU-659-2	9.47492e+07	5.50708e+07	2.40475e+07	2.13845e+06	104052	2.66643e+06	9.57019e+06	81328.6	981351	71962.8	1.92341e+06	2.68984e+06	1.0274e+06	2.88344e+06	105035
HZAU-660-1	4.56182e+06	8.54659e+07	1.12406e+07	5.92689e+06	53504.7	3.25481e+06	9.25988e+06	213412	1.81481e+06	9853.26	2.14374e+06	38474.1	45793.3	31617.7	239979
HZAU-661-2	2.96873e+07	4.88362e+07	7.83292e+07	872097	66170.3	734574	4.56971e+06	125625	832667	56964.9	828472	879159	182329	603411	261650
HZAU-662-1	1.00771e+07	6.13467e+07	2.60798e+07	1.81028e+06	75400.7	2.4373e+06	6.53591e+06	21767	1.1328e+06	13956.8	848071	234018	110904	570210	74675.3
HZAU-663-1	5.10056e+06	5.28072e+07	3.58778e+06	7.54557e+06	132595	7.0919e+06	8.51197e+06	243456	1.36356e+06	5502.84	1.40416e+06	40150	29351	34892.6	364500
HZAU-664-2	3.13165e+06	7.2265e+07	2.12485e+06	1.48796e+07	22220.9	9.02814e+06	2.21771e+07	46621.8	2.62733e+06	9890.62	1.7176e+06	28963	16256.4	33851.8	170916
HZAU-665-2	5.0536e+06	7.49331e+07	1.42409e+07	2.88733e+06	119754	3.3549e+06	5.37699e+06	989108	1.46649e+06	6025.35	1.23094e+06	14457	74928.7	25971.3	388451
HZAU-667-2	6.02898e+07	4.03157e+07	4.51384e+07	1.22136e+06	68535.2	2.15143e+06	4.38409e+06	381804	696880	111159	639135	1.28685e+06	1.5973e+06	1525860	288005
HZAU-669-1	4.1018e+07	3.85935e+07	6.67498e+07	385007	117170	1.13883e+06	5.02353e+06	72299.4	628632	4.96325e+06	757580	2.50452e+07	5.61279e+06	1.89091e+07	66087.8
HZAU-670-1	9.30308e+07	9.22018e+07	4.74219e+07	1.70909e+06	239211	3.03703e+06	1.35661e+07	195922	2.40982e+06	560536	3.66782e+06	6.77655e+06	2.13745e+06	5.40583e+06	340229
HZAU-671-2	3.121e+06	6.30294e+07	7.41722e+06	1.49157e+06	167584	1.66198e+06	3.02449e+06	166428	903703	5784.43	764607	3585.39	41647.5	11487.1	124507
HZAU-672-1	2.18544e+07	5.37654e+07	1.05263e+07	2.92853e+06	34762.8	1.98045e+06	3.59058e+06	46657.2	826589	10362.5	3.38564e+06	58221	59780	107945	115428
HZAU-673-2	5.11056e+06	8.256e+07	3.41468e+06	1.88751e+07	66782	1.21694e+07	2.89393e+07	188556	3.9723e+06	9968.12	1.37911e+07	38186.9	18124.1	15985.7	352334
HZAU-674-1	4.4496e+06	6.43353e+07	4.73153e+06	7.57783e+06	68668.7	9.50153e+06	1.39477e+07	260122	1.98203e+06	4574.5	921865	7515.15	24120.9	15735.2	180498
HZAU-675-1	5.94744e+06	8.51669e+07	5.61942e+06	1.28655e+07	25911.4	5.94309e+06	1.48753e+07	96360	3.00001e+06	29448.1	3.16186e+06	83682.5	30921	19355.5	121511
HZAU-676-2	2.04631e+07	4.17721e+07	4.6372e+07	1.16788e+06	139220	788511	6.38401e+06	1.1468e+06	724371	42586.3	378599	317069	228594	602282	3.10195e+06
HZAU-677-1	2.96627e+07	6.38511e+07	6.12906e+06	7.95781e+06	377904	8.10052e+06	7.31064e+06	174973	1.46084e+06	14492.1	2.12034e+06	79992.4	311032	165678	216585
HZAU-678-1	7.18594e+06	5.68089e+07	1.52029e+07	2.34364e+06	33057.9	2.03299e+06	3.90873e+06	125042	886924	9017.67	2.43195e+06	17681.5	26635.2	16052.4	106843
HZAU-679-2	1.0242e+07	8.9462e+07	3.46539e+07	5.78984e+06	109774	1.12498e+07	2.16855e+07	137302	2.88151e+06	14525.3	5.57104e+06	164291	62971.3	136824	58528.2
HZAU-680-2	3.8231e+06	7.55059e+07	1.51859e+07	8.11506e+06	253275	6.59204e+06	1.1315e+07	101061	1.79843e+06	11345.5	4.56479e+06	38211.8	56190.4	59988	152824
HZAU-682-2	3.61686e+06	8.74298e+07	4.91436e+06	2.57338e+07	52481.1	2.51326e+07	3.98839e+07	2.14466e+06	3.95531e+06	9081.63	5.11768e+06	25722.5	58633.9	26991.2	2.85339e+06
HZAU-683-1	1.69984e+07	7.08648e+07	4.51265e+06	2.90485e+06	52501.7	4.97809e+06	1.35574e+07	419626	2.15982e+06	10944.9	476172	15138.1	116188	46144.9	176946
HZAU-684-1	7.85613e+07	5.57924e+07	1.94937e+07	748555	581042	639551	1.93787e+06	670152	445951	33434.9	606567	347337	206008	538070	1.51825e+06
HZAU-685-1	2.10012e+07	7.36648e+07	5.88026e+07	5.69707e+06	87007.8	7.85464e+06	1.64582e+07	80642	1.93781e+06	14812.1	2.4169e+06	80475	57334.3	40455.7	67355.7
HZAU-687-2	1.32179e+07	4.45867e+07	1.99033e+07	8.7502e+06	56206.9	6.42283e+06	4.57129e+06	115016	870799	2431.55	532651	28151.1	56011.5	34036.4	265193
HZAU-688-1	4.50895e+06	5.81027e+07	7.69167e+06	2.11654e+06	81220	1.56706e+06	1.8196e+06	104912	637728	14728.1	1.70752e+06	99010.7	23600.8	53365.6	160621
HZAU-690-1	6.31762e+06	9.5388e+07	2.05869e+07	1.52914e+07	176981	7.98233e+06	1.75168e+07	169861	3.14975e+06	15175.3	3.28179e+06	41895.4	80502.8	19195.4	164275
HZAU-691-1	4.74862e+06	5.84487e+07	5.56676e+06	8.32976e+06	95190.7	6.10378e+06	8.03861e+06	125770	1.66274e+06	6402.62	2.17158e+06	37155.8	94732.6	28183.2	184323
HZAU-692-1	1.76525e+07	5.75536e+07	1.88035e+07	3.93236e+06	132224	4.27802e+06	7.02511e+06	80782.3	1.27619e+06	20876.4	783952	156422	103411	125641	104470
HZAU-693-2	9.00421e+06	9.00347e+07	3.4919e+07	2.68821e+07	369886	2.28983e+07	4.61912e+07	442982	4.83881e+06	14282.1	1.8453e+06	21662.2	35305.2	35388	491627
HZAU-695-1	8.12736e+07	4.348e+07	1.65031e+07	6.81637e+06	36402.3	2.30121e+06	2.83459e+06	181296	482657	71418.3	525300	907610	679714	799233	323996
HZAU-696-1	8.54438e+06	6.50523e+07	5.01554e+07	1.81436e+06	73597.1	1.12553e+06	2.79661e+06	34913.6	759892	19142.1	513963	45360.4	51077.1	355278	27195
HZAU-697-1	6.52041e+06	6.9474e+07	2.13486e+07	1.56726e+07	31635.5	1.43952e+07	2.26991e+07	209354	2.96619e+06	10231.3	976261	19444	35101.3	29492.4	197033
HZAU-698-2	1.06353e+07	6.22975e+07	4.14355e+07	8.18225e+06	81917.3	5.35955e+06	7.48576e+06	147308	1.12451e+06	14431.3	845352	310269	95870.6	153595	140060
HZAU-699-2	1.14097e+07	5.33615e+07	2.3703e+07	2.49064e+06	53417.5	1.62015e+06	2.89807e+06	648641	749532	6793.53	2.10847e+06	46432.6	131905	101254	861782
HZAU-700-2	3.7227e+07	5.74941e+07	5.44903e+07	944300	71992.5	527801	2.21748e+06	359143	464863	476904	1236000	4.99822e+06	1.57738e+06	4.29939e+06	634171
HZAU-701-2	6.88406e+06	8.94937e+07	2.36245e+07	2.82746e+06	158830	4.85442e+06	2.20362e+07	336356	3.18173e+06	18790.3	4.05851e+06	21498.5	72383.9	59457.8	126130
HZAU-702-2	3.24745e+07	6.36497e+07	1.59358e+07	7.615e+06	62535.5	5.27069e+06	1.38411e+07	1.86081e+06	1.73902e+06	36828	2.00734e+06	682080	664882	958895	2.18803e+06
HZAU-703-1	4.48996e+07	8.00661e+07	3.80559e+07	1.39918e+07	41258	7.72807e+06	1.28135e+07	180537	2.26919e+06	78546.1	2.17236e+06	391327	162186	527626	449335
HZAU-704-2	2.48225e+07	7.70406e+07	4.57307e+07	1.3279e+07	457021	1.16659e+07	2.07879e+07	127865	3.02793e+06	10977.8	8.55765e+06	50502.3	175166	67759.5	229633
HZAU-705-1	4.07255e+06	8.73668e+07	3.18069e+06	1.1298e+07	61202.4	1.04554e+07	2.47561e+07	369115	3.03913e+06	6480.9	1.94908e+06	9817.97	26093.2	7935.74	299019
HZAU-706-1	3.65146e+06	8.13166e+07	7.46857e+06	1.03342e+07	162822	1.72154e+07	2.66412e+07	287044	3.14754e+06	2101.55	3.11395e+06	17282.4	28170	24171.6	133631
HZAU-709-2	2.219e+07	5.30306e+07	1.1257e+07	1.03202e+06	70354.8	1.43321e+06	3.9666e+06	89814	830175	13441.6	1.09002e+06	179613	51964.6	744586	79336.6
HZAU-710-2	7.89828e+07	5.45781e+07	2.86418e+07	1.38396e+06	96458.7	901796	2.66098e+06	144871	568916	62929.4	536824	865858	419075	1.03067e+06	283188
HZAU-711-1	3.93031e+07	9.22339e+07	1.34718e+07	1.53566e+07	325468	1.36004e+07	2.47965e+07	103522	2.88664e+06	18216.9	3.01426e+06	450461	54134	2.38867e+06	177777
HZAU-712-1	4.4552e+07	6.14762e+07	2.21644e+07	6.36546e+06	53260	7.36125e+06	8.1028e+06	1.12523e+06	1.52755e+06	61609.9	393898	1.22779e+06	946537	1.0796e+06	581297
HZAU-713-2	1.25915e+07	8.67022e+07	1.87628e+07	2.19609e+06	60288.7	1.822e+06	8.13521e+06	75285.9	1.60271e+06	15402.5	419628	61732.5	151816	82782.9	229164
HZAU-714-1	7.9786e+07	6.57342e+07	4.40703e+07	2.42806e+06	144065	3.95842e+06	1.38204e+07	187020	2.06868e+06	153237	4650450	3.91144e+06	1.61811e+06	4.48255e+06	190349
HZAU-715-1	5.16934e+07	4.92673e+07	4.34243e+07	444523	175331	1.58825e+06	8.57242e+06	143437	1.03216e+06	151378	1.07216e+06	5245520	1.34507e+06	7.78696e+06	96820.8
HZAU-716-1	1.22624e+07	7.02921e+07	1.06233e+07	3.69521e+07	245152	27387000	3.79689e+07	1.50999e+06	2.54468e+06	6257.08	2.09608e+06	41494.9	31479.2	54055.4	806649
HZAU-718-2	1.48164e+07	5.47174e+07	3.83507e+07	2.33825e+06	102210	4.1582e+06	1.12457e+07	64586.9	1.56006e+06	17168.2	1.39866e+06	86723.1	52172.2	86360.8	15342.4
HZAU-720-1	3.50429e+07	5.65037e+07	4.16617e+06	1.90975e+06	31575	4.11203e+06	8.55232e+06	327789	1.26436e+06	11072.2	136974	55637	75197.2	106827	131971
HZAU-722-1	3.21078e+07	6.03747e+07	5.70843e+07	1.508e+06	149373	4.93935e+06	1.47734e+07	124713	1.55031e+06	100116	928127	2.00056e+06	428176	1.83406e+06	56489.6
HZAU-724-1	2.27459e+06	1.00329e+08	8.94566e+06	1.88265e+06	61406.9	2.54713e+06	6.96171e+06	59304.9	1.68385e+06	6566.44	1.45055e+06	10854.6	57967.7	13311.5	65433.2
HZAU-726-1	7.9769e+06	5.58067e+07	5.47195e+06	4.33585e+06	54903.7	3.53393e+06	6.87742e+06	267881	1.23426e+06	6046.23	859274	17255	13561.2	19493.4	648040
HZAU-727-3	9.17291e+06	6.67532e+07	9.89452e+06	3.00637e+06	83777.1	5.08198e+06	1.19068e+07	288024	1.63944e+06	23277.3	3.18175e+06	47936.3	60776.6	31939.9	121455
HZAU-728-2	4.07451e+07	4.41224e+07	7.93486e+07	7.28802e+06	241664	6.50009e+06	1.08402e+07	41202.5	1.00029e+06	22913.6	685082	478237	206463	1.23833e+06	22130.3
HZAU-729-1	1.33461e+07	4.75847e+07	5.42507e+06	3.24686e+06	159249	2.61092e+06	5.1202e+06	134268	922096	8910.96	2.34399e+06	63792.1	36269.9	114354	208305
HZAU-730-2	1.21024e+07	5.88347e+07	1.01606e+07	870536	123524	1.31088e+06	1.96626e+06	170611	705771	6220.54	1.28632e+06	13345.1	127290	38659.9	245750
HZAU-731-2	8.46247e+07	6.63458e+07	2.81312e+07	3.15729e+07	86995.3	1.27297e+07	1.97623e+07	994867	1.96301e+06	36219.7	2.29664e+06	997789	473943	2.51986e+06	1.24652e+06
HZAU-732-2	6.95888e+07	5.21767e+07	3.04593e+07	3.5074e+06	223371	4.09208e+06	1.06747e+07	1.40308e+06	1.08815e+06	21365.5	854714	618502	305707	551767	1.25813e+06
HZAU-733-2	1.01666e+07	9.16474e+07	1.28549e+07	1.75943e+07	398599	1.13506e+07	1.9224e+07	186662	2.8182e+06	14310.1	1.64028e+06	40180.7	52417.7	29023.3	262070
HZAU-734-2	3.10853e+07	8.43634e+07	4.50254e+07	8.71795e+06	95192.1	7.46304e+06	1.51755e+07	149056	2.29258e+06	13568.7	2.58593e+06	50472.1	100695	103402	151817
HZAU-735-2	8.3446e+07	5.03317e+07	4.73018e+07	2.99085e+06	40855.5	1.20809e+06	1.9511e+06	40020	621046	56156.6	1.62669e+06	850818	188641	803260	92935.9
HZAU-736-1	2.63146e+07	8.637e+07	3.32822e+07	3.58999e+06	230790	3.75175e+06	1.0287e+07	11918	2.17961e+06	11099.1	1.30972e+06	92094.6	108109	97374.8	10196.4
HZAU-737-1	2.92045e+07	6.20997e+07	3.27207e+07	1.35525e+06	125181	2.68521e+06	8.52004e+06	280290	1.26925e+06	189630	3.30499e+06	1.08238e+06	269425	1.56247e+06	150356
HZAU-738-1	6.84871e+07	2.97227e+07	4.74069e+07	1.75217e+06	44390.2	881902	4.15462e+06	51157.8	398397	248564	250541	3.24862e+06	799344	2.35423e+06	148256
HZAU-739-2	5.24255e+06	5.45186e+07	3.14976e+06	6.64748e+06	68962.3	3.88289e+06	4.1578e+06	349954	722630	9221.36	740955	31426.6	19303.2	60878.5	678532
HZAU-740-2	3.51751e+07	4.06005e+07	6.1965e+06	2.15893e+06	456963	2.04957e+06	6.54104e+06	274501	749321	7273.35	498965	82946.6	125866	165922	86344.9
HZAU-741-4	1.6625e+07	4.25844e+07	1.55762e+07	6.10218e+06	479414	3.78093e+06	4.26387e+06	147072	869195	14195.3	1.72335e+06	479445	100493	1.08182e+06	165164
HZAU-742-1	1.13858e+07	8.34064e+07	2.90188e+07	17572800	382254	2.93457e+07	4.65706e+07	708619	3.89848e+06	13580.2	4.42087e+06	43124.9	52882.3	87598.3	356024
HZAU-743-1	5.95029e+07	9.84464e+07	8.63361e+07	1.27137e+07	21973.9	8.28945e+06	1.79917e+07	807604	2.69534e+06	93525.2	7.63986e+06	590211	332508	1.28863e+06	773932
HZAU-745-2	1.97758e+07	6.36664e+07	2.87674e+07	1.97405e+06	56884.4	3.21696e+06	1.06823e+07	246254	1.69473e+06	13313.1	3.91321e+06	87584.9	131530	159744	153080
HZAU-747-2	1.86281e+07	8.46575e+07	7.79744e+07	2.11879e+06	177595	3.49229e+06	1.24734e+07	235694	1.92742e+06	944422	8.04248e+06	1.23952e+06	144167	1.06969e+06	143146
HZAU-748-4	4.9094e+07	5.72735e+07	5.59905e+07	5.71022e+06	26815.9	5.48132e+06	1.78208e+07	529332	1.73002e+06	65888.2	1.92569e+06	1.45576e+06	363192	2.4604e+06	286947
HZAU-749-1	2.22806e+07	5.87686e+07	8.13404e+06	2.53926e+06	46971.4	4.02655e+06	8.98187e+06	58082.8	1.39771e+06	9807.68	2.27326e+06	77855.7	53312.7	54623.1	28664.1
HZAU-750-2	1.59171e+07	4.69052e+07	5.48915e+06	3.83624e+06	84576.2	5.05444e+06	7.45651e+06	1.44643e+06	1.20603e+06	8234.55	501692	26173.6	57086	35166.4	238454
HZAU-751-2	3.99431e+06	5.12692e+07	6.85424e+06	685309	601678	1.88617e+06	7.66111e+06	203874	1.01301e+06	8405.2	2.29725e+06	17997	22628.3	23003.5	115752
HZAU-752-1	5.38995e+06	6.41484e+07	5.49736e+06	1.79314e+07	15171.3	1.75549e+07	2.3727e+07	1.49078e+06	2.26701e+06	10040.5	1.03599e+06	35020.1	28320.2	43995.4	1.33785e+06
HZAU-753-1	9.23072e+06	5.70208e+07	3.95569e+06	3.11978e+06	70804.3	9.10912e+06	2.83662e+07	198220	2.44605e+06	11728.7	527040	39674.7	326625	125579	169210
HZAU-754-3	6.36094e+07	4.96856e+07	5.76095e+07	850115	79999.9	1.84971e+06	5.27635e+06	58702.9	817325	80774.6	567903	458242	249120	577579	34083.1
HZAU-755-2	5.28409e+06	7.32276e+07	4.42867e+06	7.61858e+06	68892	8.35102e+06	1.92612e+07	109914	2.74625e+06	14652.5	1.46644e+06	92544.3	57556.7	41873.8	212852
HZAU-757-2	8.64404e+07	5.44049e+07	2.50789e+07	1.44729e+06	247946	2.7661e+06	1.16363e+07	363534	1.34159e+06	39639.5	1.60514e+06	1.00115e+06	987643	1.38614e+06	298100
HZAU-758-2	9.77046e+07	6.23063e+07	2.31891e+07	1.44185e+06	39177.5	2.06909e+06	2.75033e+06	87608.1	678734	25114.2	255982	270407	341008	770253	54025.8
HZAU-759-1	5.86012e+07	4.84511e+07	2.87106e+07	627321	24953.4	1.05757e+06	7.23729e+06	560716	1.03657e+06	61237.5	1.93435e+06	280447	140017	267927	1.01267e+06
HZAU-760-2	2.19853e+07	7.27616e+07	3.43045e+07	2.44036e+06	59843	1.64111e+06	4.64257e+06	43000.9	1.08676e+06	15887.9	1.80209e+06	133981	208490	176878	72826.6
HZAU-761-2	8.85466e+07	5.37699e+07	7.45033e+07	1.48434e+06	148645	2.11766e+06	9.57959e+06	201496	1.19325e+06	55481.5	1.56891e+06	1.59461e+06	492096	1.2033e+06	233119
HZAU-762-2	2.45017e+06	7.94535e+07	2.48591e+06	2.17899e+07	62298.7	1.44554e+07	2.73014e+07	606138	3.63019e+06	6256.62	1.11335e+06	24636.1	24959.4	3922.02	476615
HZAU-763-2	6.70888e+07	8.57616e+07	2.72522e+07	4.84586e+06	100015	4.11461e+06	8.17083e+06	66553.4	1.54001e+06	64861.7	4.34916e+06	1.2873e+06	435843	1.59727e+06	138734
HZAU-764-1	8.82035e+07	5.95672e+07	3.52289e+07	4.33482e+06	74978.5	4.14404e+06	5.90577e+06	156841	1.18752e+06	15513.2	1.55619e+06	442668	203353	924364	96092
HZAU-766-2	1.84852e+07	6.71606e+07	4.52484e+07	3.72117e+06	167200	7.00681e+06	1.74183e+07	258603	2.27972e+06	21369.4	4.04707e+06	417181	194691	233562	120659
HZAU-767-1	4.51756e+07	8.09722e+07	5.98414e+07	7.18561e+06	76402.5	5400000	1.02245e+07	255083	2.22168e+06	26853.5	3.75687e+06	391379	166108	1.10077e+06	482379
HZAU-768-2	1.0307e+07	6.6345e+07	1.67793e+07	3.73393e+06	383432	6.1777e+06	1.50379e+07	85758.5	2.17273e+06	3196.81	2.46295e+06	77678.6	69262.8	60953.4	33670.5
HZAU-769-3	8.38062e+06	5.26117e+07	1.09711e+07	1.2652e+06	72191.4	1.73908e+06	3.57296e+06	73224.8	851284	7136.62	614483	34970.6	30160.1	84021.7	69494.1
HZAU-770-2	7.57013e+06	5.60557e+07	4.52949e+07	2.74971e+06	53061.8	1.55078e+06	3.54865e+06	171832	787257	8093.81	1.11214e+06	19040.7	46035.1	28569.8	325966
HZAU-772-1	4.73368e+07	6.30505e+07	3.81591e+07	1.11136e+07	77579.2	6.33316e+06	1.97321e+07	2.9111e+06	2.2068e+06	66708.4	2.32581e+06	2.53809e+06	848193	2.11347e+06	1.32346e+06
HZAU-773-1	2.49402e+07	8.0993e+07	7.12559e+07	5.01662e+06	487612	8.7201e+06	1.80597e+07	54628.7	2.62137e+06	50832.1	4.04687e+06	305903	167955	664045	26214.4
HZAU-774-3	8.71739e+07	4.29052e+07	1.03583e+08	1.08777e+06	59833.6	993568	4.97402e+06	109780	634999	657309	594786	4.27756e+06	2.23357e+06	4.70768e+06	97640.7
HZAU-775-2	6.19605e+06	7.01739e+07	1.47198e+07	1.66512e+06	132242	2.24506e+06	6.94218e+06	137008	1.29915e+06	6885.15	2.63019e+06	22851.3	25113	10821.6	74512.6
HZAU-776-2	1.81626e+07	6.45201e+07	1.81025e+07	3.36671e+06	124902	2.34018e+06	1.08587e+07	32318.7	1.60555e+06	12657.8	1.0816e+06	105766	61023.6	113973	26408.5
HZAU-777-1	3.45031e+07	6.73393e+07	2.20882e+07	5.91479e+06	57133.8	6.00364e+06	1.97157e+07	247264	2.29599e+06	159034	1.75737e+06	3.63233e+06	215278	1.48771e+06	296385
HZAU-778-1	1.0344e+07	6.8581e+07	6.35339e+06	4.27182e+06	19845.9	4.20746e+06	5.49679e+06	274737	1.22925e+06	3219.37	1.68727e+06	11033.2	21675.9	7745.96	442078
HZAU-779-2	1.16692e+07	6.9428e+07	9.4883e+06	1.00707e+07	56925.1	1.26494e+07	1.61487e+07	154679	2.51332e+06	13368.6	2.30379e+06	9103.33	31384.9	12264.4	164278
HZAU-780-2	1.39179e+07	5.57278e+07	1.46759e+07	1.84454e+06	72037.8	1.47817e+06	2.58678e+06	22591.2	651978	2085.4	606825	58400	65614	167497	88905.9
HZAU-781-1	5.92844e+07	3.24162e+07	7.09953e+07	241551	116282	387717	1.70105e+06	77410.8	317817	297644	1.50703e+06	4.11942e+06	1.61068e+06	3.43746e+06	205006
HZAU-782-2	5.54869e+06	4.5652e+07	1.03474e+07	8.70695e+06	318768	7.75297e+06	3.1585e+07	559916	1.53811e+06	7080.18	1.87186e+06	25787.6	32701.8	30907.3	684536
HZAU-783-2	1.05661e+07	5.28877e+07	1.19124e+07	2.07179e+07	80733.8	9.71329e+06	1.23193e+07	224358	1.5814e+06	3756.01	984831	11983.2	31296.2	20696.1	287281
HZAU-784-1	1.58742e+07	9.33603e+07	1.42131e+07	7.74138e+06	86746	7.5011e+06	2.22921e+07	86615.1	3.49898e+06	17686.3	1.11085e+06	49913.6	37296.9	113777	198323
HZAU-785-1	8.61924e+07	2.69537e+07	6.87499e+07	745356	80065.1	1.11798e+06	2.21145e+06	209179	367683	202049	403547	2.69979e+06	573471	1.99628e+06	470177
HZAU-786-1	1.0718e+07	7.74856e+07	1.52897e+07	1.11428e+06	150703	1.52231e+06	1.85553e+07	244054	2.35336e+06	43211.3	672598	119546	169108	169114	136515
HZAU-787-1	1.76302e+07	7.85197e+07	3.80278e+07	6.85399e+06	128802	1.10237e+07	2.59206e+07	255612	2.77029e+06	16144.9	8.07355e+06	67992.2	81800.8	69054.2	72971.4
HZAU-788-2	4.80218e+06	7.51494e+07	2.01196e+07	1.99609e+07	329336	1.96309e+07	2.39222e+07	1.49337e+06	2.69618e+06	5220.27	1.12046e+06	20641.2	34321.3	12726.6	2.641e+06
HZAU-789-1	3.90046e+06	7.13916e+07	2.57722e+07	1.0061e+07	111155	1.22464e+07	2.35711e+07	1.48155e+06	2.4604e+06	2731.72	897234	10870.4	25504.7	10889.8	2.10738e+06
HZAU-790-2	8.51828e+06	5.07285e+07	6.52565e+06	5.5481e+06	44686.7	3.82596e+06	2.91985e+06	86211.9	838874	2385.6	700087	11951.3	15917.7	11610.1	117341
HZAU-791-2	9.30418e+06	5.67572e+07	5.89497e+06	7.51221e+06	18135.2	4.23991e+06	4.72113e+06	188954	1.20551e+06	7022.19	1.57239e+06	11341	18418.5	15497.6	477587
HZAU-792-1	1.37465e+07	9.39248e+07	1.50776e+07	4.56799e+07	74708.7	2.18362e+07	1.25585e+07	916733	3.06647e+06	11936.5	2.80388e+06	59482.3	45171.1	38451.1	3.81296e+06
HZAU-793-1	7.3868e+07	6.28423e+07	8.16288e+07	2.26699e+06	92397.6	2.95696e+06	1.35086e+07	276389	1.87267e+06	85251.7	2.22187e+06	1.37317e+06	742749	2.14293e+06	705769
HZAU-794-1	4.59413e+06	6.77816e+07	4.83522e+06	6.07374e+06	21401.1	4.93254e+06	6.10373e+06	643763	1.37717e+06	14617.5	2.51054e+06	55685.5	47469.6	52716.1	508653
HZAU-795-1	7.67463e+07	6.54049e+07	4.63305e+07	1.53439e+06	160275	880020	5.66112e+06	27485.2	1.05319e+06	114319	2.4723e+06	2.49096e+06	444352	2.30675e+06	18782.7
HZAU-796-2	6.77848e+06	7.03373e+07	2.71983e+06	9.74232e+06	55194.5	1.02507e+07	1.428e+07	332745	2.07033e+06	5074.7	704952	16821	70968.4	17567.3	194463
HZAU-797-2	7.94055e+06	9.44455e+07	1.23315e+07	1.48681e+07	41368.3	7.0133e+06	1.28063e+07	953809	2.53749e+06	10455.3	2.56013e+06	31245.5	88093	27814.4	1.36851e+06
HZAU-799-2	7.43524e+07	5.21311e+07	3.7682e+07	223828	124053	524247	5.7434e+06	92480.2	811291	42784.7	1.6996e+06	336467	207130	790797	28225.5
HZAU-800-2	6.19603e+06	4.17015e+07	6.31301e+06	3.73722e+06	63866.4	3.53936e+06	4.48835e+06	145744	949781	3936.01	833993	49499.7	24609.7	40137.1	187909
666-1-2-A	9.11305e+06	9.25516e+07	3.35929e+07	2.87319e+07	325764	2.72906e+07	5.1483e+07	427423	4.8858e+06	7585.82	1.78984e+06	24572.4	29064.5	35693.6	429449
668-1-2	7.53666e+06	5.69008e+07	2.15229e+07	3.99046e+06	238007	3.33272e+06	6.40412e+06	327596	1.23061e+06	6316.43	730595	141160	39771.9	134385	330795
686-1-2	1.80615e+07	8.90904e+07	5.045e+07	2.08053e+07	98713.8	1.50708e+07	1.30497e+07	191045	2.93321e+06	13490.7	2.42438e+06	105332	117116	172259	126024
689-1-2	2.5615e+07	7.31606e+07	2.42622e+06	5.95208e+06	42354.1	5.47429e+06	5.40399e+06	2.67862e+06	1.56003e+06	4574.94	2.15877e+06	23363.3	62210.2	27521.8	1.98066e+06
694-1-2	6.65986e+06	8.46471e+07	1.03818e+07	5.85898e+06	105707	1.07311e+07	3.71105e+07	594990	4.57403e+06	8865.9	5.92579e+06	17461.8	29961.2	18673.6	152698
708-1-2	1.17622e+07	6.85091e+07	1.31656e+07	4.45556e+06	25105.9	2.77944e+06	4.28472e+06	601344	1.1028e+06	13693.7	1.32291e+06	51216.7	125510	51131	554799
725-1-2	6.02725e+07	5.21483e+07	5.11458e+07	333683	83889.1	517806	2.70047e+06	520064	525433	119354	324796	1.08693e+06	987107	1810620	726000
746-1-2-A	7.66177e+06	7.60386e+07	1.22819e+07	6.73649e+06	272966	7.00013e+06	8.51881e+06	2.37549e+06	1.55956e+06	11981.8	2.91454e+06	21457.3	38131.5	15302.9	505875
Mean	3.0444e+07	6.61794e+07	2.7395e+07	6.98623e+06	135362	6.54722e+06	1.37518e+07	385983	1.76164e+06	92840.5	2.10729e+06	921706	330271	922043	378925
Fold	54.9554	4.29568	48.7483	204.085	40.3241	118.677	112.473	244.261	29.5131	2945.25	171.072	6985.34	700.291	4821.26	373.953
Skewness	1.15828	0.333629	1.00669	2.34711	1.8822	2.48344	2.60703	2.74478	1.30448	10.3891	4.06507	6.30639	4.61816	5.38544	3.48493
Kurtosis	0.257143	-0.156574	0.333844	6.4677	3.223	8.12328	10.1246	8.74576	2.07499	121.217	24.4378	46.4849	27.4882	34.9155	14.0844

## Sheet: BBE2
Phenolamides names	N-Feruloylputrescine	N-(coumaroyl-O-hexoside)-spermidine	Dicoumaroylputrescine	N-(caffeoyl-O-hexoside)-spermidine	Diferuloylputrescine	N-(feruloyl-O-hexoside)-spermidine	N1, N10-Diferuloylspermidine	N',N''-Feruloyl,caffeoyl-spermidine derivative	N-Coumaroylputrescine	N-Coumaroylagmatine	N-Coumaroyl-spermidine derivative	N,N-Di-coumaroyl-N-feruloylspermidine	Feruloylagmatine derivative	N-Feruloylagmatine	N-Feruloyl, N-methoxyagmatine	N,N-caffeoyl,Feruloyl-spermidine derivative
Line	n0130	n0183	n0271	n0380	n0381-1	n0412	n0436	n0439	n0945	n0979	n1048	n1243	n1376	n1377	n1394	n1544-1
HZAU-601-3	16500000	101000000	19600000	21800000	143000	23500000	28300000	1300000	4080000	29900	62700	1290000	52700	48600	129000	813000
HZAU-602-1	67600000	62600000	4530000	7210000	63500	6190000	3720000	429000	746000	13100	2870	494000	93900	221000	261000	376000
HZAU-604-1	76900000	58300000	65400000	1130000	405000	2190000	4130000	313000	816000	1050000	4120	1160000	8460000	639000	5150000	153000
HZAU-605-2	75000000	77800000	42400000	2700000	486000	2260000	3380000	135000	888000	253000	1080	325000	3090000	330000	3510000	85200
HZAU-607-2	76300000	84700000	18300000	3100000	53200	3350000	8580000	469000	1360000	83100	77000	2530000	832000	332000	1290000	1190000
HZAU-609-2	49400000	45200000	33300000	2170000	300000	4400000	7420000	229000	911000	508000	75000	488000	4520000	2120000	4840000	198000
HZAU-610-2	50800000	56300000	6830000	847000	177000	1000000	4280000	339000	705000	54200	707	690000	528000	123000	789000	374000
HZAU-611-2	69100000	46100000	26000000	1980000	296000	3990000	8160000	502000	934000	11100	1040	958000	205000	72800	424000	102000
HZAU-612-2	72700000	43500000	25000000	1110000	216000	1750000	5270000	117000	770000	130000	291000	965000	1980000	526000	1880000	51500
HZAU-613-1	66700000	49700000	67800000	1710000	97800	3920000	9840000	1380000	1440000	608000	66400	772000	5330000	1850000	4400000	361000
HZAU-615-2	47100000	121000000	64900000	16600000	387000	19800000	47400000	2300000	5690000	85500	210000	4950000	854000	220000	515000	441000
HZAU-616-1	34300000	59300000	12500000	5400000	854000	10200000	19100000	178000	2000000	9280	2330	567000	133000	32700	465000	56900
HZAU-617-2	10600000	67200000	8210000	18600000	334000	18100000	19800000	354000	1820000	20500	8750	1030000	111000	99200	137000	878000
HZAU-619-2	2840000	73300000	16200000	27700000	454000	24900000	33300000	1690000	2730000	15500	252000	950000	14700	9770	15400	288000
HZAU-620-1	75800000	57000000	53100000	3130000	296000	8300000	19900000	612000	2630000	816000	2000	4110000	5890000	1090000	7320000	318000
HZAU-621-2	24000000	86500000	41300000	3140000	68900	3930000	6560000	292000	1450000	13900	1130	3980000	547000	138000	704000	215000
HZAU-622-2	81100000	80500000	7320000	4800000	90400	7030000	7370000	434000	1430000	11900	8280	938000	301000	243000	463000	750000
HZAU-624-2	76900000	54700000	23700000	3880000	170000	3290000	7750000	2140000	907000	58200	142000	1790000	1790000	566000	2390000	887000
HZAU-625-2	35600000	57400000	4250000	8320000	570000	13000000	12100000	570000	1250000	12900	4060	655000	74400	39700	180000	617000
HZAU-626-1	62900000	64800000	65300000	5050000	282000	4290000	4680000	955000	953000	3450000	4930	2150000	34000000	7430000	26900000	3530000
HZAU-627-2	50000000	54300000	65800000	1370000	197000	2540000	6040000	114000	1030000	1470000	106000	1270000	21400000	2090000	12400000	95700
HZAU-629-2	11500000	55200000	5220000	5310000	655000	11600000	22800000	544000	2200000	18900	19500	1920000	29600	82600	68200	85300
HZAU-630-1	78600000	43700000	8040000	1360000	92900	3430000	5760000	97200	737000	31000	1580	634000	607000	212000	717000	95300
HZAU-632-2	18200000	56800000	5400000	6450000	248000	3960000	3490000	825000	821000	16300	3200	707000	78600	77900	114000	1970000
HZAU-634-2	45200000	64000000	9620000	1180000	377000	1230000	2650000	35400	830000	37600	287000	278000	739000	357000	1690000	16300
HZAU-635-1	5650000	53300000	7370000	9210000	432000	10300000	10600000	346000	1460000	15100	99200	2480000	18400	16000	45000	244000
HZAU-636-2	146000000	63500000	10700000	1040000	158000	3240000	10800000	323000	1580000	35500	402	345000	675000	883000	2200000	43900
HZAU-638-1	32400000	59600000	19600000	3650000	164000	2810000	3890000	181000	792000	5930	121000	678000	49100	29900	150000	249000
HZAU-639-2	10300000	82500000	29400000	28600000	582000	30600000	43600000	861000	3270000	20700	1390	1240000	102000	159000	252000	357000
HZAU-640-2	31000000	102000000	29200000	13600000	85400	13500000	16600000	478000	2860000	14600	4330	2510000	225000	105000	607000	366000
HZAU-641-1	30200000	72700000	6340000	11900000	125000	17200000	19000000	688000	2330000	11300	2640	1410000	51900	63000	133000	116000
HZAU-642-2	51500000	37000000	19300000	6210000	98100	3730000	8710000	3050000	783000	128000	62000	828000	2670000	1180000	3120000	2890000
HZAU-643-1	75800000	51500000	22600000	479000	146000	1870000	7420000	382000	1060000	669000	132000	1500000	18500000	1010000	9110000	237000
HZAU-644-2	76600000	39000000	13800000	3470000	67800	1420000	1070000	1660000	296000	81700	60500	365000	3510000	460000	2990000	4290000
HZAU-645-2	27000000	61700000	16800000	2040000	248000	2730000	8050000	128000	1020000	26500	333000	1280000	344000	49500	841000	29900
HZAU-647-2	6290000	115000000	15500000	19000000	471000	17700000	24200000	678000	3430000	11400	2430	2620000	24700	38300	33300	397000
HZAU-648-1	18200000	52900000	12200000	1360000	442000	2180000	3800000	1150000	679000	28000	111000	874000	39200	34500	77300	437000
HZAU-649-1	14000000	104000000	50400000	17200000	169000	19100000	26700000	1170000	2530000	73400	3480	6530000	338000	185000	450000	753000
HZAU-650-2	52400000	65700000	48700000	5620000	69600	3930000	3230000	1340000	527000	138000	4360	3020000	5440000	591000	5240000	3150000
HZAU-651-2	120000000	64700000	44500000	2340000	283000	3160000	11200000	174000	1300000	347000	723	1200000	5820000	1260000	5220000	262000
HZAU-652-1	46800000	65500000	62100000	4090000	265000	4000000	10800000	166000	1120000	269000	76300	1280000	4950000	532000	3130000	180000
HZAU-654-1	3150000	76300000	3210000	7410000	537000	7370000	29700000	961000	2810000	13800	205000	2730000	55500	20800	84300	483000
HZAU-656-2	72800000	36000000	43400000	2620000	137000	2030000	1710000	3880000	332000	86200	38800	505000	1240000	835000	2440000	1540000
HZAU-657-2	100000000	53600000	43200000	43600000	162000	35800000	47800000	3910000	4310000	44000	1360	1440000	500000	179000	994000	2490000
HZAU-659-2	66500000	54200000	46300000	2750000	132000	3480000	6550000	194000	1050000	56300	798	3090000	3920000	637000	3110000	424000
HZAU-660-1	120000000	62100000	15200000	1680000	49800	1920000	7250000	875000	1140000	121000	38300	1100000	3110000	311000	3620000	1680000
HZAU-661-2	110000000	33600000	39600000	779000	187000	990000	3970000	159000	503000	725000	241000	644000	7890000	259000	7510000	116000
HZAU-662-1	108000000	56700000	7340000	4980000	123000	5330000	8980000	81100	1170000	33300	483	1200000	434000	162000	940000	480000
HZAU-663-1	44800000	43500000	17000000	2570000	205000	2490000	2860000	1320000	519000	38400	2230	424000	1120000	382000	1330000	726000
HZAU-664-2	2900000	58900000	3480000	8100000	196000	10900000	21000000	200000	2290000	7360	51200	1430000	57200	69500	214000	319000
HZAU-665-2	46400000	48000000	31000000	1300000	116000	2230000	5680000	804000	762000	218000	154000	752000	759000	340000	1120000	824000
HZAU-667-2	127000000	45500000	51700000	849000	172000	1160000	1960000	919000	303000	268000	591	576000	3330000	1920000	3500000	580000
HZAU-669-1	87000000	40500000	42100000	750000	197000	2350000	5020000	328000	856000	7580000	1680	1350000	33200000	8260000	31400000	475000
HZAU-670-1	34000000	96800000	66300000	1530000	133000	1880000	5440000	314000	1190000	814000	1300	1760000	11000000	1500000	8450000	837000
HZAU-671-2	55900000	65100000	21500000	3260000	271000	3640000	4510000	1830000	1080000	20900	1630	891000	217000	112000	479000	733000
HZAU-672-1	25400000	58600000	6150000	11800000	183000	10000000	8460000	776000	1340000	9610	4190	1420000	28100	133000	51400	1050000
HZAU-674-1	106000000	49800000	42700000	1050000	289000	2590000	4670000	414000	807000	115000	858	870000	1320000	653000	2570000	135000
HZAU-675-1	40600000	79600000	8460000	6450000	163000	3070000	5970000	957000	1150000	27100	174000	2030000	212000	116000	342000	1290000
HZAU-676-2	27500000	76400000	54400000	2210000	262000	1750000	4930000	1360000	1450000	161000	449000	765000	950000	141000	1200000	3630000
HZAU-677-1	68300000	65700000	21300000	6380000	380000	4150000	4500000	343000	1090000	99500	6490	1420000	1520000	568000	2310000	628000
HZAU-678-1	71000000	70800000	53500000	2650000	127000	3320000	8760000	909000	1220000	210000	82000	7440000	2000000	1070000	1460000	673000
HZAU-679-2	105000000	53500000	30300000	1300000	173000	3300000	8300000	135000	1060000	186000	48300	4620000	5170000	662000	6040000	80500
HZAU-680-2	41500000	58600000	11800000	4290000	480000	6390000	12800000	563000	1520000	8210	62900	3990000	132000	147000	323000	658000
HZAU-682-2	68100000	66100000	48000000	2240000	129000	3600000	8660000	1650000	993000	403000	130000	3000000	8520000	4830000	8140000	502000
HZAU-683-1	46200000	74700000	5650000	2120000	223000	6900000	21200000	805000	2180000	7050	555	747000	52000	166000	179000	292000
HZAU-684-1	64600000	47300000	15400000	1910000	454000	1460000	1840000	2050000	433000	111000	3100	387000	2330000	496000	2440000	1770000
HZAU-685-1	33300000	70700000	56500000	1370000	157000	2430000	7160000	75100	1300000	43300	1250	642000	664000	158000	1170000	35600
HZAU-687-2	72700000	41800000	62300000	2130000	98100	1580000	2130000	805000	334000	299000	43100	661000	3930000	983000	3470000	1570000
HZAU-688-1	120000000	51700000	22500000	1920000	188000	1750000	2020000	246000	521000	140000	176000	1030000	1260000	103000	1970000	420000
HZAU-690-1	29800000	92600000	56800000	14100000	121000	10900000	8790000	1560000	1580000	170000	1560	3140000	497000	266000	615000	748000
HZAU-691-1	7470000	49000000	5010000	18100000	120000	7190000	6220000	333000	1090000	7580	222000	339000	54400	47300	132000	416000
HZAU-692-1	33800000	50300000	38400000	3600000	177000	6430000	15900000	51800	1950000	46700	725	429000	764000	62000	778000	73700
HZAU-693-2	63800000	44900000	42500000	12300000	494000	9110000	11500000	299000	1010000	87800	58100	1090000	1450000	533000	2530000	142000
HZAU-695-1	55100000	55100000	8090000	8050000	85900	3870000	1840000	665000	388000	9680	1840	427000	207000	68100	239000	1470000
HZAU-696-1	99100000	57900000	49500000	1880000	129000	2780000	8720000	1290000	1140000	395000	194000	2730000	13000000	2020000	8010000	363000
HZAU-697-1	31400000	44300000	28000000	5040000	339000	9140000	30500000	455000	1810000	59000	600000	880000	521000	354000	1190000	235000
HZAU-698-2	87300000	58700000	39400000	7470000	191000	6250000	7570000	1030000	1020000	207000	44600	5130000	7680000	665000	6670000	605000
HZAU-699-2	94600000	44100000	34500000	2690000	73500	1250000	1440000	1570000	346000	91800	58800	830000	699000	237000	1240000	1540000
HZAU-700-2	56800000	64800000	77100000	8240000	94300	3080000	2950000	1570000	686000	1110000	10500	2010000	11100000	1620000	12400000	1240000
HZAU-701-2	3220000	62700000	8080000	1450000	298000	3690000	12300000	45900	1960000	13300	1680000	4400000	40300	27100	47300	24800
HZAU-702-2	34300000	68100000	7020000	6220000	119000	6140000	8040000	1170000	1190000	11300	171000	523000	114000	75200	219000	1740000
HZAU-704-2	60700000	71200000	30400000	4630000	539000	8920000	16900000	389000	1940000	85900	3730	5380000	981000	114000	1060000	229000
HZAU-705-1	3180000	79400000	4500000	15100000	216000	16900000	25700000	383000	3110000	12600	965	905000	18700	28500	43200	248000
HZAU-706-1	20000000	68200000	22900000	13300000	357000	14400000	22000000	458000	2400000	52200	218000	537000	449000	216000	869000	484000
HZAU-709-2	44500000	65300000	26400000	4380000	212000	3870000	6250000	1600000	900000	112000	184000	2510000	3260000	761000	6270000	594000
HZAU-710-2	39800000	56900000	12400000	3570000	232000	2430000	3510000	362000	763000	47300	973000	274000	448000	81600	975000	518000
HZAU-711-1	66200000	48100000	73900000	4400000	268000	2690000	4380000	2520000	711000	648000	28500	1960000	8800000	4620000	13000000	1000000
HZAU-712-1	103000000	66700000	29300000	6460000	138000	7710000	9540000	1040000	1250000	91500	3830	2690000	4120000	960000	3580000	299000
HZAU-713-2	4850000	92200000	9440000	16000000	138000	9090000	17900000	993000	2850000	17000	239	2850000	27900	38400	64700	2460000
HZAU-715-1	102000000	60600000	28900000	2300000	217000	6120000	10800000	281000	1700000	74000	1310	5730000	1380000	223000	2190000	147000
HZAU-716-1	52000000	71600000	24700000	12100000	272000	18000000	20700000	1200000	2420000	142000	65500	2430000	6250000	916000	6270000	447000
HZAU-718-2	80200000	39200000	58600000	335000	257000	1730000	8690000	143000	763000	366000	4200	609000	5510000	990000	4640000	42300
HZAU-719-1	54300000	56200000	33700000	718000	158000	943000	2230000	762000	473000	1070000	96500	2540000	9070000	3270000	8940000	459000
HZAU-720-1	3480000	91300000	3790000	30600000	69000	26500000	44000000	6070000	3310000	11800	709	4190000	14400	10700	27300	1630000
HZAU-722-1	25600000	72100000	61800000	1300000	187000	4550000	12500000	277000	1770000	137000	770	1420000	516000	287000	856000	68800
HZAU-723-1	79100000	42900000	23900000	2770000	161000	3030000	3550000	309000	680000	65600	229000	509000	764000	152000	1650000	556000
HZAU-724-1	87000000	74400000	17000000	260000	109000	608000	2620000	450000	708000	72600	35600	2390000	2290000	501000	2710000	249000
HZAU-726-1	3470000	62500000	7200000	4480000	129000	3130000	4730000	904000	910000	6790	51700	2390000	36100	34100	58900	1980000
HZAU-727-3	47500000	74500000	50100000	3120000	144000	5050000	10600000	378000	1290000	1140000	989	3230000	14400000	749000	11100000	178000
HZAU-729-1	11700000	60600000	17600000	7610000	253000	6550000	8160000	669000	1390000	12400	57600	1660000	112000	62300	127000	563000
HZAU-730-2	160000000	46500000	39700000	563000	64300	1340000	3330000	989000	579000	378000	135000	446000	3900000	4320000	5260000	444000
HZAU-731-2	57100000	61000000	17000000	23100000	221000	6710000	8440000	658000	906000	39500	111000	1050000	1920000	936000	4040000	871000
HZAU-732-2	90100000	32500000	16300000	4150000	291000	3530000	9720000	141000	857000	26500	294000	732000	906000	294000	1120000	174000
HZAU-733-2	123000000	81700000	50900000	16800000	646000	19500000	13300000	348000	1610000	438000	1270	902000	3330000	708000	3410000	464000
HZAU-735-2	73400000	28900000	20500000	2100000	61600	1130000	1160000	555000	253000	22300	215000	495000	408000	168000	482000	997000
HZAU-736-1	30600000	104000000	55900000	8940000	250000	14500000	34900000	83100	4400000	72500	1200	2670000	1070000	500000	1880000	35300
HZAU-737-1	112000000	34200000	17100000	396000	486000	749000	3100000	365000	484000	239000	1530	444000	1690000	271000	3300000	218000
HZAU-738-1	114000000	25200000	53900000	645000	149000	915000	7960000	48700	248000	2570000	169000	535000	31100000	4850000	17900000	99000
HZAU-739-2	70100000	59800000	12800000	8310000	118000	5860000	5220000	2910000	796000	117000	42500	1390000	2560000	285000	2150000	3050000
HZAU-740-2	7970000	55700000	2840000	6800000	574000	6040000	19000000	1150000	1620000	7150	76800	2110000	46000	21000	30900	542000
HZAU-741-4	123000000	39200000	56800000	1130000	452000	1690000	5700000	281000	550000	1050000	204000	3290000	20400000	2530000	17700000	296000
HZAU-742-1	37100000	70000000	37900000	4480000	434000	19000000	44800000	1080000	3030000	118000	1230	1570000	2460000	236000	1860000	354000
HZAU-743-1	43900000	80200000	43100000	15500000	82400	8540000	15000000	1240000	1700000	213000	149000	3260000	2760000	589000	2430000	448000
HZAU-744-1	72300000	37800000	7160000	3270000	273000	6140000	22600000	847000	1880000	18500	63700	856000	748000	722000	902000	207000
HZAU-745-2	1920000	88400000	22600000	5970000	239000	7830000	20500000	119000	2500000	4750	182000	1290000	16600	21400	14000	38300
HZAU-748-4	29700000	60900000	44500000	22700000	66600	10300000	20200000	1860000	2010000	22500	55200	1470000	159000	60000	549000	1140000
HZAU-749-1	76300000	25200000	65400000	241000	151000	823000	5770000	160000	637000	1000000	221000	1480000	17200000	9100000	14100000	103000
HZAU-750-2	4400000	70400000	2540000	15100000	123000	19500000	24700000	5340000	2260000	17600	2030	863000	15100	27100	22500	1540000
HZAU-751-2	75900000	38200000	28200000	284000	471000	1540000	7360000	494000	1100000	72700	202	946000	613000	216000	874000	198000
HZAU-752-1	108000000	58400000	29200000	3520000	69800	5250000	6500000	428000	1100000	108000	3270	468000	1470000	524000	2570000	272000
HZAU-753-1	3700000	77800000	3920000	9000000	64500	24000000	43100000	195000	3850000	7730	1940	3720000	26800	35800	37700	77100
HZAU-754-3	50200000	57800000	50400000	750000	168000	2190000	10200000	237000	1250000	64300	1820	1270000	662000	543000	1430000	109000
HZAU-755-2	65500000	55100000	24100000	2580000	262000	4130000	9310000	550000	1180000	212000	153000	2350000	5330000	900000	5840000	270000
HZAU-757-2	2760000	100000000	40600000	5820000	298000	15300000	24400000	1590000	2780000	15900	1800	1310000	51200	34400	63200	1910000
HZAU-759-1	41400000	50100000	18400000	2050000	65500	1840000	3660000	1330000	646000	24300	44700	1870000	114000	85600	183000	2790000
HZAU-760-2	61200000	78300000	46100000	3100000	100000	3170000	5900000	577000	974000	168000	1530	1130000	2500000	380000	3190000	1800000
HZAU-761-2	73500000	30200000	61700000	236000	191000	503000	2410000	893000	202000	548000	4710	553000	11000000	2260000	6100000	1030000
HZAU-762-2	707000	73000000	4840000	33700000	132000	31100000	46900000	2170000	3850000	6040	37100	1470000	7340	12200	17600	780000
HZAU-763-2	104000000	95000000	17700000	4730000	340000	7470000	18700000	1570000	2880000	41700	76100	4320000	643000	450000	847000	1150000
HZAU-764-1	48400000	54500000	14300000	1570000	250000	3140000	6830000	383000	1070000	63000	84800	1650000	1350000	298000	1910000	122000
HZAU-765-1	74700000	60100000	40400000	832000	180000	478000	3280000	164000	435000	277000	24400	832000	5540000	1090000	4610000	412000
HZAU-766-2	11300000	70700000	44300000	6860000	263000	8040000	18500000	359000	2010000	48300	856000	7730000	1130000	296000	1620000	221000
HZAU-767-1	45500000	76900000	36800000	4670000	152000	5250000	11100000	1600000	1500000	282000	145000	4910000	5030000	1470000	5900000	1030000
HZAU-768-2	46600000	67900000	22300000	5520000	622000	15800000	25300000	421000	3190000	94800	3070	6380000	1830000	340000	2090000	183000
HZAU-769-3	32700000	82700000	30700000	3610000	149000	10500000	17800000	268000	2350000	48800	5990	586000	1970000	224000	4370000	88900
HZAU-770-2	3860000	54300000	9430000	7180000	290000	4040000	3290000	262000	734000	7510	158000	681000	15700	41300	47900	317000
HZAU-771-2	103000000	60600000	43100000	2960000	350000	5150000	12700000	1330000	1330000	35200	128000	3270000	496000	170000	638000	365000
HZAU-772-1	51500000	68500000	12700000	10600000	138000	18800000	29700000	1450000	2390000	49200	1060	1570000	900000	941000	1280000	581000
HZAU-773-1	46000000	83700000	35600000	1140000	502000	4220000	8950000	132000	1560000	81800	1750	1640000	876000	176000	1650000	30600
HZAU-774-3	70700000	63600000	70200000	3950000	137000	6220000	15000000	245000	1570000	511000	113000	1130000	4510000	2620000	5160000	167000
HZAU-776-2	7620000	74000000	6930000	17200000	508000	11000000	31600000	638000	2850000	15400	365000	829000	29400	31200	97400	257000
HZAU-778-1	5970000	97100000	8120000	4690000	103000	4990000	10400000	2220000	2020000	16700	2370	1380000	20500	68700	67300	1340000
HZAU-779-2	6630000	90700000	10400000	12100000	714000	27900000	52000000	675000	6480000	14100	152000	5180000	36300	26700	133000	802000
HZAU-780-2	83000000	61400000	25100000	1420000	126000	1320000	1590000	66300	549000	64100	1500	322000	596000	283000	1550000	60900
HZAU-781-1	62800000	36700000	63900000	371000	196000	329000	1040000	382000	264000	645000	198000	513000	7730000	2320000	9100000	593000
HZAU-782-2	66600000	47400000	14800000	3450000	233000	4870000	8740000	1190000	1110000	26400	1000	292000	408000	290000	656000	1280000
HZAU-783-2	60500000	59800000	49200000	2410000	211000	6600000	10200000	972000	1170000	48100	1130	1930000	1210000	638000	1230000	572000
HZAU-784-1	4770000	89500000	6850000	17200000	358000	20600000	42400000	747000	5070000	3550	368000	2060000	24300	14200	67800	673000
HZAU-785-1	34800000	48700000	31400000	3670000	133000	4100000	6090000	1380000	1000000	36000	2260	1300000	487000	72700	361000	2300000
HZAU-786-1	71400000	89800000	44800000	1300000	122000	2470000	11500000	301000	2020000	170000	526000	732000	1820000	687000	2270000	90300
HZAU-787-1	102000000	78900000	53200000	7240000	183000	9860000	24800000	852000	2420000	131000	295000	3400000	1060000	399000	1870000	371000
HZAU-788-2	7160000	73000000	27400000	9950000	308000	9790000	10400000	4130000	1790000	12100	3040	1660000	76100	53500	182000	4030000
HZAU-789-1	6560000	68100000	24800000	3060000	350000	4310000	6800000	2340000	1090000	20900	1140	1400000	171000	61300	264000	1520000
HZAU-790-2	71500000	39300000	43300000	1500000	240000	1300000	2180000	2410000	245000	185000	3430	978000	2170000	548000	1420000	1200000
HZAU-791-2	31500000	36000000	3520000	4320000	118000	3390000	3540000	526000	577000	7090	468000	188000	54900	30700	53200	1180000
HZAU-792-1	7320000	74800000	14700000	17500000	486000	15600000	15200000	631000	2450000	6450	8740	719000	31200	68300	49200	389000
HZAU-793-1	103000000	67000000	54400000	4290000	116000	4820000	13200000	2990000	1970000	492000	149000	2290000	2060000	446000	2380000	3850000
HZAU-794-1	94400000	74400000	5360000	4600000	71300	6190000	3220000	444000	932000	11000	5010	779000	130000	99700	276000	552000
HZAU-795-1	74600000	77800000	41600000	10600000	399000	7130000	11000000	899000	1750000	56800	174000	958000	455000	124000	1070000	541000
HZAU-796-2	117000000	56200000	11600000	3320000	61400	3520000	5520000	782000	805000	58100	128000	407000	436000	316000	717000	457000
HZAU-797-2	84800000	87500000	48200000	5270000	132000	4150000	8700000	975000	1210000	319000	358000	1280000	6940000	3050000	9150000	647000
HZAU-799-2	28400000	59700000	12300000	1560000	192000	2020000	5500000	57500	954000	6520	381000	837000	136000	19400	320000	20300
HZAU-800-2	82200000	57400000	13800000	4680000	326000	2740000	3370000	1490000	651000	24700	22400	197000	56600	69800	117000	540000
623-1-2	54400000	49000000	52100000	4300000	431000	10300000	26100000	233000	2590000	280000	208000	1960000	9940000	458000	6070000	48900
666-1-2-A	43500000	106000000	19600000	26000000	84800	26000000	27000000	1120000	4390000	18700	137000	2250000	157000	52800	355000	756000
668-1-2	113000000	51500000	28200000	5680000	454000	3700000	10100000	679000	1200000	61700	465000	881000	3340000	414000	4960000	602000
686-1-2	45700000	73800000	28700000	11700000	245000	11900000	19000000	194000	2650000	87400	5650	1750000	1510000	457000	2580000	169000
689-1-2	63000000	66700000	3840000	5400000	94400	5700000	4430000	4340000	1140000	31000	19300	1300000	505000	141000	522000	2960000
694-1-2	3170000	65400000	8540000	5620000	319000	9550000	26700000	244000	3660000	10900	843000	3330000	28400	17400	123000	48800
708-1-2	90200000	32300000	57600000	915000	312000	1340000	2700000	906000	398000	349000	1320	2020000	7310000	3080000	6270000	928000
746-1-2-A	49600000	44800000	31300000	792000	620000	1430000	1630000	1950000	470000	135000	2000	451000	1080000	1140000	1880000	576000
Mean	5.49638e+07	6.3086e+07	2.92821e+07	6.4058e+06	242484	7.09168e+06	1.23904e+07	916995	1.52943e+06	241919	108987	1.72526e+06	2.9864e+06	730832	2.86227e+06	745135
Fold	226.308	4.80159	30.3543	184.746	17.1486	108.815	50	171.469	32.0792	2135.21	8316.83	41.117	4632.15	931.423	2242.86	263.19
Skewness	0.316692	0.490083	0.45242	2.24553	1.20013	1.79315	1.61904	2.47909	1.65859	7.90165	4.26867	1.76527	3.50109	3.84848	3.41293	2.10375
Kurtosis	-0.491763	0.259853	-0.939205	6.09669	1.15307	3.0311	2.28596	7.9659	3.45037	76.3106	25.5995	3.28445	14.3204	17.3124	15.5991	4.46262

## Sheet: ZYE1
Phenolamides names	N-Feruloylputrescine	N-(coumaroyl-O-hexoside)-spermidine	Dicoumaroylputrescine	N-(caffeoyl-O-hexoside)-spermidine	Diferuloylputrescine	N-(feruloyl-O-hexoside)-spermidine	N1, N10-Diferuloylspermidine	N',N''-Feruloyl,caffeoyl-spermidine derivative	N-Coumaroylputrescine	N-Coumaroylagmatine	N,N-Di-coumaroyl-N-feruloylspermidine	Feruloylagmatine derivative	N-Feruloylagmatine	N-Feruloyl, N-methoxyagmatine	N,N-caffeoyl,Feruloyl-spermidine derivative
Line	n0130	n0183	n0271	n0380	n0381-1	n0412	n0436	n0439	n0945	n0979	n1243	n1376	n1377	n1394	n1544-1
HZAU-201-1	6.36431e+07	2.9413e+07	9.68432e+07	260655	33637.9	1.66434e+06	1.75334e+07	1.38443e+06	1.13209e+06	31198.1	409483	1.5682e+06	2.53582e+06	2.75425e+06	59036.7
HZAU-202-1	7.95475e+06	3.99559e+07	8.14827e+06	1.948e+06	33017.1	2.94644e+06	8.62243e+06	317561	1.14238e+06	9092.79	961731	55147.5	49146.4	109158	44841.6
HZAU-203-1	2.37666e+06	4.85524e+07	9.36723e+06	1.16219e+06	64390.8	4.86864e+06	2.92662e+07	1.31694e+06	2.41381e+06	19639.3	1.18358e+06	54362.8	22078	93855.7	113143
HZAU-204-2	1.07413e+07	3.38618e+07	3.51917e+07	412733	19534.3	1.4812e+06	5.6001e+06	220208	1.24192e+06	32035.8	1.12127e+06	64311.1	95650.9	88620.5	14996.1
HZAU-206-2	1.02211e+07	5.51786e+07	2.12976e+07	236412	28473.3	2.06035e+06	2.76979e+07	97933.4	3.09069e+06	22157.1	539946	103631	219391	300700	3073
HZAU-207-1	1.31014e+07	7.42355e+07	4.8187e+07	4.59607e+06	33408.8	7.65491e+06	2.28556e+07	482567	2.95395e+06	10234	2.08494e+06	171531	80948	927312	48347.3
HZAU-208-1	1.52049e+07	4.4375e+07	1.29508e+07	1.47658e+06	33818.6	4.64396e+06	2.16484e+07	272433	1.79791e+06	13952.8	60034.6	105107	65468.7	224046	5070.21
HZAU-209-1	4.17354e+06	7.05852e+07	1.08268e+06	2.38245e+06	56990.9	6.17728e+06	2.82296e+07	1.14384e+06	2.95884e+06	14033.9	436574	23684.3	39929.2	49874.4	83483.6
HZAU-210-1	1.50171e+07	5.27986e+07	3.23395e+07	777959	20738.5	3.51736e+06	3.10067e+07	273248	2.80062e+06	19852.8	922516	172548	863276	646711	39770.5
HZAU-211-2	1.06637e+08	3.36529e+07	2.31393e+07	78957.8	26737	374636	3.88322e+06	183449	880087	72428.6	529896	1.10494e+06	639813	2.01195e+06	27315.5
HZAU-212-1	9.16553e+07	3.96116e+07	7.27652e+07	1.66197e+06	47149.3	5.0237e+06	2.21464e+07	520187	1.75459e+06	91636.7	351993	1.56744e+06	570132	1.52679e+06	26961.1
HZAU-213-1	5.918e+06	3.89217e+07	6.47144e+06	4.15772e+06	35038.9	2.22006e+06	1.87579e+06	764839	461894	7751.16	198267	8703.94	24235.6	19008.6	488172
HZAU-214-1	6.8682e+06	7.9884e+07	1.84882e+06	2.67047e+06	25241.2	8.14046e+06	2.4808e+07	306206	3.95075e+06	9940.26	581360	25260	33420.4	27467.7	16819.3
HZAU-215-2	1.44109e+07	4.48044e+07	3.98932e+07	486253	25117.6	2.25414e+06	1.79315e+07	148545	1.97509e+06	8238.98	441852	94968.8	59239.7	210616	8404.58
HZAU-216-1	4.22825e+07	1.27659e+07	4.9361e+07	302075	56825.8	1.03895e+06	6.4541e+06	194380	544672	32667.6	431107	567940	471011	1.48213e+06	16743.2
HZAU-217-1	1.25076e+07	3.9104e+07	1.7353e+07	1.75616e+06	32339.9	3.05407e+06	1.0212e+07	659371	999240	10831.9	100609	22118	51930	93291.7	15621.1
HZAU-218-2	8.87313e+07	3.97265e+07	8.11746e+07	337029	33943.6	1.90269e+06	1.28431e+07	446683	1.76825e+06	62142.6	981386	281508	566969	560920	35716.8
HZAU-219-1	1.21245e+07	4.34263e+07	3.15693e+07	1.62262e+06	49760.9	3.70633e+06	1.63108e+07	949956	1.78789e+06	10820.2	510131	50591.1	61798	51715.4	76460.8
HZAU-220-2	6.95762e+07	6.3219e+07	3.21583e+07	7.48637e+06	72558.2	1.22594e+07	2.72876e+07	1.88067e+06	3.04023e+06	32214.8	936628	592894	840592	976344	216090
HZAU-221-1	1.54852e+07	6.76428e+07	3.28372e+07	2.38588e+06	56001.7	8.87794e+06	3.74012e+07	722421	4.30344e+06	25898.3	2.0895e+06	107726	69357.8	231308	30455.4
HZAU-222-3	2.93743e+07	2.60498e+07	2.7542e+07	264989	13884.1	1.43926e+06	1.1957e+07	112447	951735	31873.8	466800	416287	145173	788167	7743.62
HZAU-223-2	4.44748e+06	4.61568e+07	2.97309e+06	1.00027e+06	54735.8	4.80636e+06	2.51217e+07	375742	2.69146e+06	16133	605485	20454.5	42077.1	31048.1	16870.1
HZAU-224-1	3.3405e+06	5.75393e+07	8.31573e+06	4.13209e+06	49217.5	6.52375e+06	2.07173e+07	899697	2.44915e+06	11908.9	598504	11740.1	55228.9	50466.1	92226.9
HZAU-225-1	5.68398e+06	5.82821e+07	2.80626e+07	3.42896e+06	27339.8	9.10712e+06	3.67359e+07	437107	3.19649e+06	21095.9	2.26804e+06	57833.1	68085.9	57336	41105.5
HZAU-226-1	6.0371e+06	5.19387e+07	3.34604e+07	739385	41706	4.59192e+06	3.18498e+07	293884	2.90054e+06	20355.8	2.02396e+06	109618	117327	406635	16317.1
HZAU-228-2	5.5779e+07	4.41743e+07	2.22746e+07	674974	53707.4	1.53505e+06	8.46038e+06	85306.4	1.23897e+06	25621.6	557531	448736	339387	587152	11800.8
HZAU-230-1	1.49728e+07	3.52739e+07	2.0901e+07	455476	22148.9	1.40697e+06	4.72828e+06	308611	782423	19179.6	737525	86216.6	57842.1	434828	17061.7
HZAU-232-1	1.32871e+07	5.25246e+07	5.78731e+07	2.299e+06	11677.6	5.05802e+06	1.85555e+07	583736	2.04241e+06	10008.4	879748	139767	316262	539221	62153.5
HZAU-233-2	8.06836e+06	6.45607e+07	4.52696e+07	1.13047e+06	35915.2	5.03447e+06	3.4998e+07	255419	3.45529e+06	4071.04	839210	20839.7	41177.9	55217.3	17870.2
HZAU-234-1	1.33772e+07	6.33192e+07	8.03757e+07	1.23708e+06	32822.3	6.2147e+06	3.7792e+07	653923	3.96909e+06	23778.6	6.16782e+06	118030	243571	401201	48832.7
HZAU-235-1	7.27777e+07	1.93408e+07	1.45576e+07	1.82602e+06	24660.5	4.49452e+06	1.46306e+07	142120	1.06214e+06	38909.1	304061	785438	294157	1.4462e+06	17555
HZAU-236-2	1.50393e+07	2.26853e+07	1.53365e+07	181366	39876.3	589676	5.63854e+06	124195	745406	13063.7	103458	54539.6	137700	143440	17783.2
HZAU-237-2	1.08106e+07	8.18636e+07	1.05072e+07	6.14116e+06	25280.5	1.1174e+07	3.04515e+07	588978	4.0217e+06	18376.6	439569	15361.6	23707.7	17525.2	109414
HZAU-240-3	1.49018e+07	5.7807e+07	3.29826e+07	2.19753e+06	35448.4	4.73744e+06	1.17536e+07	283846	1.721e+06	7021.72	2.49478e+06	160913	378671	701102	37839.6
HZAU-241-2	5.04475e+07	8.3757e+07	1.11368e+08	1.72888e+06	23482.2	6.29648e+06	2.99543e+07	355840	3.98295e+06	57469.3	9.4433e+06	359574	968646	1.1891e+06	24273.4
HZAU-243-2	8.72778e+06	6.59248e+07	2.47024e+07	5.5858e+06	28113	8.26855e+06	1.14784e+07	444337	2.77241e+06	12267.8	2.57114e+06	65591.5	67493.2	179868	41480.7
HZAU-245-1	5.77723e+07	2.56786e+07	2.33862e+07	756857	60672.1	1.47092e+06	5.75515e+06	199091	780869	6450.5	73565.5	144248	223262	550691	10333.6
HZAU-246-2	1.49834e+07	4.95847e+07	4.1392e+07	2.77002e+06	27717.8	5.6514e+06	1.63784e+07	50937.6	1.779e+06	14480.6	892489	217787	167594	524538	6227.4
HZAU-247-2	3.55494e+06	2.15753e+07	1.1659e+06	5.8467e+06	17388.9	3.64878e+06	3.02654e+06	1.42186e+06	412764	10723.1	127549	13672.3	25203.3	17431.5	594476
HZAU-248-1	2.15284e+07	3.70477e+07	5.26516e+07	422313	17668.5	1.8893e+06	9.31127e+06	415962	1.52785e+06	25722	903352	71447	587478	232408	34848.7
HZAU-249-1	8.88473e+06	4.13175e+07	3.77399e+07	901627	26680.3	2.95721e+06	1.36504e+07	411919	1.53011e+06	13862.5	887348	71662.7	212943	315232	61994.4
HZAU-250-2	1.05557e+07	6.17967e+07	1.15654e+07	1.69979e+06	29774.5	6.11986e+06	2.30497e+07	209894	2.88368e+06	17193.2	806426	41962.3	67387.8	218004	22410.5
HZAU-253-2	1.7523e+07	3.31886e+07	1.91872e+07	314799	24336.4	1.46154e+06	8.79077e+06	354613	1.47875e+06	15890.9	416359	27586.3	68088.8	73058.5	6427.91
HZAU-254-2	7.93861e+07	4.81938e+07	3.71519e+07	486429	19819.5	1.30798e+06	7.98955e+06	276998	1.64524e+06	98713.4	857054	3.25296e+06	669055	4.32012e+06	41137
HZAU-256-1	1.50869e+07	3.48627e+07	1.55688e+07	1.66482e+06	33362.1	2.85436e+06	1.00469e+07	148581	1.32455e+06	13207.7	416346	79801.8	75702.2	314814	18844.4
HZAU-257-2	9.96252e+06	4.11424e+07	1.53142e+07	1.16998e+06	51557	3.83441e+06	2.08314e+07	116662	1.78837e+06	12627.9	526413	93115.3	60246.5	630860	7875.04
HZAU-258-2	9.44431e+06	3.94355e+07	2.93872e+07	952777	21581.8	1.7845e+06	5.39404e+06	395803	794369	9088.5	175643	103573	49060.8	384702	29860.6
HZAU-260-1	2.3823e+07	5.00961e+07	4.86645e+07	259514	28658	887815	7.20659e+06	94738.2	1.45554e+06	13992.5	2.01305e+06	91727.1	411987	334493	10102.3
HZAU-261-1	3.028e+07	3.63306e+07	2.79822e+07	219117	20040.7	833279	1.32083e+07	34672.2	1.4191e+06	15128.7	250820	188056	323175	526834	2447.91
HZAU-262-1	1.56578e+07	6.0791e+07	1.26246e+07	820046	38507.6	3.03012e+06	1.50893e+07	309657	2.02717e+06	31180.7	1.55612e+06	36301.1	40858.9	33562.5	32197
HZAU-263-1	4.27018e+06	4.67811e+07	2.41935e+07	506518	33831.5	801543	4.58673e+06	92212.4	1.24201e+06	3623.08	1.55467e+06	25150.8	23833.4	138708	14708.4
HZAU-264-1	2.90819e+07	3.81782e+07	3.26268e+07	613893	13889.5	2.97064e+06	1.85988e+07	418873	1.66882e+06	25636.3	239850	620214	1.01188e+06	1.27159e+06	24992.5
HZAU-266-2	1.35969e+07	3.27433e+07	2.61112e+07	504940	53764	1.78969e+06	9.73941e+06	501493	1.22529e+06	6625.4	276465	33123.3	95973.9	98760	41949.7
HZAU-267-2	9.70816e+07	4.53356e+07	2.50838e+07	1.9022e+06	24979.7	6.65049e+06	2.37424e+07	310516	2.51832e+06	74867.6	1.02655e+06	1.32864e+06	569133	1.85237e+06	25079.7
HZAU-268-1	1.16084e+07	1.82688e+07	3.81389e+07	981039	32453.1	1.43411e+06	3.06242e+06	82472.7	467392	9394.57	337575	19436.8	34933.4	83098.2	4444.02
HZAU-269-2	8.0718e+06	6.88752e+07	6.50709e+06	2.35515e+06	38733.7	4.2845e+06	1.85496e+07	415756	2.27038e+06	10864.3	989446	201434	29049.5	419124	23436.1
HZAU-271-2	1.55267e+07	5.31061e+07	5.10608e+07	4.42181e+06	15160.7	5.42694e+06	1.41831e+07	2.56484e+06	1.54462e+06	6814.07	334638	97665.7	106952	187427	778877
HZAU-272-2	3.61348e+07	3.88468e+07	5.06946e+07	885351	20843.4	3.29378e+06	9.56324e+06	183564	1.29604e+06	12665.8	366073	100869	119279	305255	15807.9
HZAU-273-2	2.75121e+07	3.90426e+07	8.1997e+07	1.00973e+06	31922	2.45739e+06	5.18863e+06	309293	1.01548e+06	17365.1	959492	37647.3	165255	105574	80479.3
HZAU-274-2	2.43273e+07	2.28073e+07	8.67627e+06	113594	29007.7	403358	2.72415e+06	42395	511087	7664.62	101857	271477	205265	617740	8667.65
HZAU-275-1	33900000	1.96181e+07	2.33063e+07	414011	25895.4	1.50757e+06	9.30547e+06	528215	946681	19099.1	413906	169159	216556	863513	71545.9
HZAU-277-3	1.64158e+07	4.24244e+07	3.06512e+07	6.04981e+06	28214.8	5.99167e+06	1.04114e+07	5.11297e+06	1.35584e+06	13098.4	462088	155790	103860	556514	1.32119e+06
HZAU-279-1	1.76575e+07	3.59617e+07	6.79834e+06	382776	20738.1	759719	5.4597e+06	83399	973739	7883.52	247982	108435	72870.1	340481	12487.3
HZAU-280-2	3.26794e+07	3.34919e+07	6.4228e+07	208568	20835.2	1.26805e+06	1.18483e+07	137640	1.37961e+06	14075.1	894630	292597	111384	847616	17642.4
HZAU-281-1	3.12754e+06	2.5094e+07	1.07089e+06	212149	23473.2	596739	3.07412e+06	263742	586453	6661.51	351836	34785.5	29480.5	34075.9	46075.5
HZAU-283-1	9.17847e+06	4.06346e+07	3.79157e+07	1.46717e+06	39894.7	4.06283e+06	9.65055e+06	2.02793e+06	1.48944e+06	15084.1	1.87907e+06	155201	313306	423318	144285
HZAU-284-2	2.73567e+06	1.7568e+07	1.05977e+06	137318	23533.9	235624	792817	811333	430147	21445.3	262885	24953.8	17283.7	19657.3	107579
HZAU-287-1	4.19221e+07	5.43404e+07	7.86822e+07	666142	19287.4	1.41036e+06	1.15645e+07	103599	1.72424e+06	268536	4.62906e+06	8.06443e+06	964381	7.42181e+06	19182.5
HZAU-289-1	2.10454e+07	2.59892e+07	6.12944e+07	312224	57883.4	1.74003e+06	1.91519e+07	77848	1.60554e+06	28342.9	2.47688e+06	555829	559913	1.74601e+06	6889.96
HZAU-290-2	4.04804e+07	4.14489e+07	2.99585e+07	895794	23737.8	1.85897e+06	9.57088e+06	415928	1.0989e+06	61140.3	1.11097e+06	1.22408e+06	402447	1.57868e+06	29652.2
HZAU-291-2	5.2817e+06	1.03856e+07	1980048	870793	24751.6	3.60109e+06	1.68646e+07	1.24094e+06	1.13995e+06	43322.9	145241	84387.8	45250.7	128320	54727.2
HZAU-294-1	3.08904e+07	3.44571e+07	3.41335e+07	460064	52611.4	352465	1.70402e+06	4.75283e+06	342270	36502.9	222521	286068	87799.9	793894	1.25685e+06
HZAU-295-1	3.69089e+06	4.14126e+07	1.67873e+06	676273	38114.5	2.66407e+06	1.5248e+07	568256	1.59296e+06	6165.09	228210	18061.1	23978.7	16279.6	50881.6
HZAU-298-2	1.62148e+07	5.42146e+07	1.07365e+07	4.74724e+06	40595.8	9.37024e+06	2.03878e+07	2.4721e+06	2.62821e+06	79564.8	808463	119324	40570.5	110191	174118
HZAU-299-1	6.95745e+07	6.722e+07	4.78458e+07	5.0267e+06	48766.3	8.15135e+06	1.59002e+07	557414	2.56263e+06	64153.8	514913	645356	419653	1.45155e+06	34645.9
HZAU-300-3	7.5013e+07	2.14934e+07	9.03448e+07	1.05605e+06	23378	1.64908e+06	3.88736e+06	333844	473017	92217.5	168783	1.62617e+06	473661	3.50756e+06	23077.2
HZAU-301-2	2.59773e+07	5.5073e+07	2.2357e+07	1.01554e+06	15522.8	3.57399e+06	1.91651e+07	332423	2.02728e+06	9166.21	213762	42654.6	55981.1	140403	10108.7
HZAU-302-2	1.29028e+07	3.77002e+07	1.99222e+06	1.75912e+06	19475.7	3.56027e+06	1.32856e+07	134447	1.32193e+06	12047.6	129933	15070.3	26826.5	95498.9	9924.69
HZAU-303-2	2.70022e+06	3.62114e+07	2.44986e+06	539370	23460.8	1.71639e+06	1.02549e+07	160715	1.16562e+06	10199.4	122366	25412.5	8600.43	21502.7	15765.9
HZAU-304-1	1.24507e+07	1.79802e+07	2.92778e+07	377243	27979.8	1.46968e+06	1.13998e+07	169894	740587	28845.1	817183	300419	267668	518141	5091.9
HZAU-308-2	1.53475e+07	2.29343e+07	3.14599e+07	346936	28554.4	718576	3.04846e+06	138417	560504	15343.2	99927	123400	165760	437368	17100.9
HZAU-309-3	3.25771e+07	5.91328e+07	6.86208e+07	1.17234e+06	59283.9	2.57894e+06	1.37722e+07	643051	2.1851e+06	31480.7	941493	158473	299920	513162	98630.6
HZAU-310-2	6.83804e+06	2.32051e+07	2.51606e+06	2.217e+06	122026	6.15134e+06	2.14501e+07	529187	1.39993e+06	41444.4	260209	107143	48299.7	41262.6	56172
HZAU-312-1	7347825	3.04681e+07	7.99719e+06	3.52074e+06	27012.3	4.52273e+06	2.20225e+07	328725	1.19277e+06	21146.1	289258	18572.4	26915.2	23846.6	26012.8
HZAU-314-1	2.04283e+07	6.13283e+07	3.49478e+07	565834	22479.6	2.91984e+06	2.76326e+07	177322	2.96163e+06	14081.6	1.23992e+06	202376	117480	566763	18768.2
HZAU-316-1	9.22094e+06	3.83254e+07	3.9912e+07	787778	45897.2	1.62475e+06	8.93467e+06	115844	1.07544e+06	6718.1	925996	40473.3	108071	177197	8769.93
HZAU-317-1	2.66726e+06	4.74837e+07	3.14249e+06	1.39398e+06	18494.7	4.49932e+06	1.93159e+07	605229	1.70887e+06	10372.7	1.14185e+06	65088.7	43623.1	156411	33899.6
HZAU-318-1	2.39548e+07	4.54616e+07	5.49778e+07	603692	36654.2	3.07999e+06	1.99313e+07	423085	1.94393e+06	16494	1.27038e+06	63267.4	411147	101868	32212.5
HZAU-319-2	1.45146e+07	1.3303e+07	8.71661e+06	357873	15779.2	1.30799e+06	3.65236e+06	177839	577320	20175.1	67247.8	68751.9	70483.2	190597	18167.2
HZAU-321-2	1.86859e+07	4.81961e+07	4.56908e+07	2.21681e+06	27206.4	1.94304e+06	3.11488e+06	235508	841253	10455.8	1.09665e+06	57124	54397	296977	46847.7
HZAU-322-1	8.63243e+06	5.07745e+07	1.26162e+07	1.73186e+06	36181.9	5.7653e+06	3.12152e+07	520080	2.49445e+06	17755.1	511652	40341.9	98214.5	68432.4	13752.9
HZAU-323-1	1.52208e+07	2.60622e+07	4.0817e+07	484246	34846.9	1.51951e+06	5.00944e+06	118655	1.10901e+06	13758.3	363774	46442.2	65251.8	89215.5	16415.7
HZAU-325-2	2.41029e+07	5.25805e+07	7.08762e+07	2.90726e+06	18021.9	1.81497e+06	4.11341e+06	4.60886e+06	827567	2994.71	1.39926e+06	81892.4	473162	195893	1.48405e+06
HZAU-326-2	2.45787e+07	3.87085e+07	3.92357e+07	957554	26268.1	2.87544e+06	1.0911e+07	248878	1.46929e+06	22659.6	2.06013e+06	121624	101221	472193	24929.6
HZAU-327-1	6.85713e+07	3.78538e+07	1.27161e+07	1.93779e+06	28493.8	4.83782e+06	1.79735e+07	354616	1.40068e+06	28263.1	132137	525924	993851	1.17849e+06	39283.7
HZAU-328-2	5.59531e+06	4.15919e+07	1.52348e+07	197841	34697.4	1.78999e+06	1.55091e+07	267701	1.38407e+06	14566.6	388107	22349.7	33276.6	17654.6	50177.8
HZAU-330-1	1.29143e+07	4.40997e+07	7.40787e+07	448234	32440.1	2.34031e+06	1.58631e+07	395965	1.99868e+06	14252.6	1.99588e+06	45500.7	58240.7	345047	31564.4
HZAU-331-2	2.67512e+07	4.57991e+07	2.60187e+07	3.87038e+06	47525.6	6.81438e+06	1.52293e+07	273574	1.46134e+06	17750.3	690390	102561	71607.3	360161	23429.8
HZAU-333-1	2.23553e+07	4.64505e+07	1.9285e+07	302890	42203.1	2.03802e+06	1.24804e+07	183708	1.83143e+06	23011.1	662827	155994	477604	306884	13084.3
HZAU-334-2	3.16661e+07	2.46487e+07	4.52596e+07	543685	12459.5	1.336e+06	3.5213e+06	107512	682726	23351.1	490571	46089.1	54374	118911	9563.51
HZAU-335-4	1.80891e+07	3.02878e+07	1.51258e+07	933969	50068.3	3.28782e+06	1.5086e+07	205328	1.4019e+06	8425.44	288740	122525	48828.1	487194	15195.9
HZAU-336-1	6.49807e+06	7.01766e+07	3.5119e+07	105617	59194.5	1.11635e+06	1.23512e+07	165562	2.86041e+06	21172.9	752912	22036.6	147501	89919.3	4107.07
HZAU-337-2	6.06963e+06	6.15427e+07	1.81809e+07	1.78922e+06	50254.6	7.56646e+06	2.97922e+07	972351	2.81027e+06	9256.82	1.839e+06	30465.5	39124.9	107150	26744.7
HZAU-339-1	8.98269e+06	4.17804e+07	9.08639e+06	1.03937e+06	26764.1	6.71554e+06	3.45603e+07	589522	2.77645e+06	6964.77	1.39783e+06	21685.7	35688.1	101222	14072.5
HZAU-340-2	3.04075e+07	4.1982e+07	3.51607e+07	822248	30041.3	2.58198e+06	1.31941e+07	132103	1.50244e+06	14239	238680	277536	133311	1.00485e+06	9028.93
HZAU-341-2	9.21166e+06	5.91727e+07	1.79287e+07	4.2e+06	53230.8	1.00832e+07	2.63305e+07	1.23876e+06	2.58457e+06	51749.6	1.04426e+06	105298	40950.9	274823	78919.6
HZAU-342-1	6.1493e+07	3.89433e+07	1.44895e+07	914390	45880.2	3.44074e+06	1.60185e+07	137260	1.65764e+06	15835.8	112631	72566.8	63203.6	218034	11939
HZAU-343-2	1.47265e+07	3.6393e+07	1.75203e+07	1.89921e+06	50924.6	3.25821e+06	7.23344e+06	128469	1.12313e+06	6739.05	126336	69583.9	38361.6	302970	7800.96
HZAU-344-1	1.4243e+07	4.56459e+07	2.75619e+07	1.11354e+06	23251.1	3.23856e+06	1.42907e+07	123914	1.80436e+06	11493.6	1.40892e+06	31050.3	60663.8	66256	12325.9
HZAU-345-2	1.88694e+07	1.76028e+07	1.83861e+07	234197	34255.9	847073	7.55884e+06	83930.4	744715	37701.7	393576	420915	280003	671702	13485.8
HZAU-346-2	7.56362e+06	6.62388e+07	1.39452e+07	1.42645e+06	41610.2	4.39603e+06	2.35217e+07	429893	3.43275e+06	11713.1	1.22722e+06	20785	22686.4	48261.1	16044.2
HZAU-347-2	6671520	6.60724e+07	1.0645e+07	1.52834e+06	31793.9	3.88724e+06	1.5858e+07	177882	2.51552e+06	14069.4	1.132e+06	34942.5	51224.2	134076	14556.7
HZAU-348-2	3390000	5.20698e+07	8.08837e+07	965926	20872.8	2.49538e+06	9.04524e+06	435365	1.85618e+06	5355.45	487911	9588.87	26533.3	12303.6	14320.2
HZAU-350-1	1.56542e+07	3.76794e+07	4850.9	1.17638e+06	77858.1	2.99082e+06	1.35296e+07	15548.3	1.30817e+06	45813.7	742.402	165355	197586	327623	986.874
HZAU-353-1	1.12436e+07	4.75998e+07	2.12404e+07	409072	24947.9	1.51946e+06	9.88361e+06	146989	1.39242e+06	29523.2	918475	17989.7	48049.1	66293.6	25647.4
HZAU-354-2	6.78555e+07	4.47821e+07	8.63332e+07	399425	73205.9	1.81687e+06	1.27725e+07	145438	1.27731e+06	177458	794317	2.32932e+06	599325	4.02931e+06	7907.51
HZAU-356-1	3.85759e+06	3.74284e+07	7.51238e+06	535380	36375.9	2.43987e+06	1.39878e+07	592485	1.73103e+06	24715.6	379073	9666.23	22076.2	24753.6	47412.2
HZAU-357-1	7.48433e+06	6.12949e+07	6.65576e+06	3.21736e+06	30695	5.09732e+06	1.78087e+07	681575	2.59602e+06	9859.26	412885	18875.2	44925.5	54260.5	101584
HZAU-358-2	3.46341e+07	6.81717e+07	1.67737e+07	8.69613e+06	62272.1	1.63547e+07	3.38217e+07	885963	3.25855e+06	21380.6	947953	98851.8	163454	168590	63460.1
HZAU-359-1	2.20326e+07	4.43273e+07	1.97988e+06	4.98641e+06	32814.3	7.234e+06	2.07704e+07	1.02829e+06	1.94913e+06	5335.14	85765.2	112900	41938.8	453999	403496
HZAU-360-2	1.43534e+07	8.73792e+07	3.56151e+07	6.36547e+06	23847.2	1.17774e+07	1.57079e+07	1.16194e+06	3.57386e+06	29727.6	4.73381e+06	420495	177356	739251	31938.6
HZAU-361-1	1.70536e+07	2.61035e+07	5.27522e+07	499528	50187.1	1.27074e+06	7.88519e+06	96531.6	896379	23769.2	568284	268344	123965	930769	6669.87
HZAU-362-1	2.42626e+07	4.92827e+07	5.97387e+07	374273	30390.2	2.02175e+06	2.06566e+07	232273	2.67548e+06	30124	2.8616e+06	839962	473513	1.70549e+06	22419.4
HZAU-364-2	1.58489e+07	5.52457e+07	4.99563e+06	2.26499e+06	34821.8	4.36196e+06	1.93806e+07	194340	1.76855e+06	11670.1	175237	89926.9	49283.9	346797	28276.7
HZAU-365-2	1.45631e+07	3.743e+07	5.1131e+06	3.65657e+06	40737.4	5.73851e+06	1.51503e+07	337392	1.56045e+06	6286.39	81219.5	84294.8	60818.1	183857	19457.5
HZAU-369-1	1.26795e+07	4.79395e+07	7.90519e+06	1.8425e+06	28840.8	3.25994e+06	9.65988e+06	60251.3	1.40163e+06	12410.1	495577	59020.5	15371.4	59520.8	6883.86
HZAU-370-1	1.05042e+07	5.95248e+07	6.36624e+06	969218	27037.7	1.27901e+06	4.2603e+06	86647.3	1.18254e+06	7715.33	291168	43948	39651	132273	42051.2
HZAU-371-1	3.86253e+07	4.62442e+07	1.17436e+08	235163	37164.3	585518	8.80051e+06	77243.3	1.14126e+06	460354	3.41997e+06	2.10687e+06	467499	2.2624e+06	8274.66
HZAU-372-2	4.21811e+07	5.16822e+07	5.4997e+07	399221	34243.1	2.08679e+06	1.72182e+07	212108	2.24028e+06	89130.5	2.95306e+06	3.47139e+06	122755	4.69458e+06	42510.1
HZAU-373-2	1.17697e+07	4.41208e+07	1.7355e+07	1.28341e+06	29138.1	5.83024e+06	2.8702e+07	396125	2.74982e+06	11445.9	1.20482e+06	48410.8	30641.2	73731.5	35591.1
HZAU-375-2	1.26271e+07	4.67279e+07	4.01563e+07	745171	33473.3	4.36632e+06	2.18597e+07	68088.5	2.14471e+06	14322.7	1.88894e+06	250382	92883.6	1.06213e+06	4281.93
HZAU-376-1	7.47402e+06	5.03691e+07	1.66771e+07	1.40292e+06	39285.4	2.03798e+06	4.8968e+06	955875	1.29034e+06	18669.2	720881	52209.6	77530.7	115688	91291.1
HZAU-377-2	4.04281e+07	3.84095e+07	6.36703e+07	556980	17084.2	2.82059e+06	1.51371e+07	376725	1.75531e+06	41060	1.02503e+06	216480	176705	843101	20583.5
HZAU-378-2	1.07548e+07	4.59341e+07	1.99834e+07	1.76118e+06	51451.5	4.84979e+06	1.79972e+07	213677	1.79697e+06	30871.2	952314	122988	70141.6	155444	30940
HZAU-379-2	6.34341e+07	2.54515e+07	7.20511e+07	229294	23117.3	568089	3.53593e+06	49485.4	635268	47721.4	972084	1.32645e+06	1.16221e+06	3.38243e+06	4539.54
HZAU-380-3	2.47833e+07	1.67044e+07	1.12216e+07	49853.9	31404.2	166013	1.17131e+06	44254.3	298464	14459.2	66801.1	277786	289288	745245	5017.61
HZAU-382-1	1.17928e+07	1.97388e+07	1.6193e+07	505583	29758.3	1.46717e+06	5.29727e+06	57695.9	721299	10558.4	340542	53028.9	40160.2	219349	7894.6
HZAU-383-1	7.30773e+06	4.33196e+07	1.47067e+07	934855	35201.5	3.31222e+06	2.79669e+07	266331	2.22124e+06	22562.1	2.63474e+06	129604	117752	270228	13103.7
HZAU-384-2	2.26289e+07	4.00517e+07	2.5275e+07	484637	37994.8	909614	5.86903e+06	94242.4	1.25527e+06	22294.6	357987	550170	298580	1.93885e+06	21877.5
HZAU-385-3	3.96776e+07	5.88449e+07	2.90409e+07	4.90043e+06	24980.7	9.67561e+06	2.95275e+07	2.4996e+06	2.29636e+06	76376	1.00929e+06	1.8675e+06	1.23919e+06	2.33411e+06	273937
HZAU-386-2	1.05112e+07	6.18938e+07	7.40744e+06	1.13366e+06	31420.5	2.42124e+06	1.38428e+07	284343	1.9417e+06	14966.3	405801	18672.9	21496.8	62095.6	18013.7
HZAU-388-1	1.0997e+07	5.20786e+07	1.73602e+07	307592	31835.8	1.54154e+06	1.01545e+07	211788	1.93268e+06	6550.5	1.11155e+06	29333.9	23559.7	37711.6	12544.7
HZAU-389-3	2.02988e+07	5.21409e+07	2.33065e+07	436990	54284	3.78857e+06	2.5787e+07	238127	3.19417e+06	12154.3	1.88115e+06	98558	163010	259787	9206.57
HZAU-390-2	2.16724e+06	1.78238e+07	1.47422e+06	653499	34567.1	2.27709e+06	9.05263e+06	820683	778768	11142.3	695139	10580.8	26030.5	26034	109596
HZAU-391-1	1.70096e+07	7.50922e+07	6.60404e+07	187313	16851.6	1.64925e+06	2.32259e+07	323827	3.22788e+06	23893.1	2.9646e+06	141461	313204	462366	18283.9
HZAU-393-2	1.30211e+07	4.18331e+07	3.69582e+07	1.16257e+06	36469.6	3.79493e+06	1.92829e+07	376821	1.52223e+06	18692	1.43221e+06	234621	319450	310655	80943.7
HZAU-394-2	1.34276e+07	5.04632e+07	7.98697e+07	186378	47230.1	816612	6.1654e+06	317847	1.45923e+06	25421.7	3.23283e+06	281721	256271	1.45584e+06	10818
HZAU-396-1	7.80702e+06	3.98303e+07	3.412e+07	499732	28790	1.98774e+06	1.3359e+07	357948	2.0737e+06	11985.7	1.14436e+06	85574.9	333583	595761	25495.2
HZAU-397-3	1.54014e+07	4.04303e+07	4.84368e+07	362321	42430.9	1.52629e+06	7.33e+06	171963	1.21638e+06	27962.7	665391	162478	147999	172387	28258.2
229-1-2	4580625	5.57918e+07	2.82342e+06	152890	14351.6	615833	4.85402e+06	252597	1.38166e+06	7933.79	327457	49312.7	19361.1	54624.6	41854
313-1-2	1.46204e+07	3.13866e+07	3.03777e+07	370982	14681.3	1.66293e+06	1.03284e+07	398386	1.05056e+06	12519.3	428468	165874	98120.9	331616	20547.1
HZAU-398-1	5.09465e+07	2.53883e+07	5.15411e+07	1.1288e+06	26149.4	4.10346e+06	1.61807e+07	145136	1.332e+06	56591.7	352062	886260	911099	1.16598e+06	15890
HZAU-399-1	4.40251e+06	2.84465e+07	7.68701e+06	517106	26706.2	1.24168e+06	5.76516e+06	599137	952302	3676.03	715943	16971.6	38281.8	23224.4	35059.3
Mean	2.21182e+07	4.38651e+07	3.05518e+07	1.48754e+06	34339.9	3.49404e+06	1.48049e+07	513916	1.72896e+06	28033.5	978371	335146	221679	621185	74222.9
Fold	49.204	8.41354	24209.1	174.432	10.4496	98.5147	47.668	328.844	14.4186	153.723	12719.9	926.527	294.848	603.224	1503.79
Skewness	1.91818	0.243801	1.1297	2.00715	1.80965	1.62332	0.618054	4.07689	0.755811	6.62822	3.73577	6.30833	3.56246	3.63861	5.34245
Kurtosis	3.42365	-0.0771242	1.00874	4.05691	6.69635	3.49331	-0.312217	19.378	0.0877615	54.3595	20.2848	51.3598	19.1475	17.2415	30.1031

## Sheet: ZYE2
Phenolamides names	N-Feruloylputrescine	N-(coumaroyl-O-hexoside)-spermidine	Dicoumaroylputrescine	N-(caffeoyl-O-hexoside)-spermidine	Diferuloylputrescine	N-(feruloyl-O-hexoside)-spermidine	N1, N10-Diferuloylspermidine	N',N''-Feruloyl,caffeoyl-spermidine derivative	N-Coumaroylputrescine	N-Coumaroylagmatine	N-Coumaroyl-spermidine derivative	N,N-Di-coumaroyl-N-feruloylspermidine	Feruloylagmatine derivative	N-Feruloylagmatine	N-Feruloyl, N-methoxyagmatine	N,N-caffeoyl,Feruloyl-spermidine derivative
Line	n0130	n0183	n0271	n0380	n0381-1	n0412	n0436	n0439	n0945	n0979	n1048	n1243	n1376	n1377	n1394	n1544-1
HZAU-201-1	350182	3.44282e+07	3.74659e+07	174883	88368.6	497151	8.14405e+06	1.13123e+06	724463	31071.8	591344	271357	1.28924e+06	555387	2.5503e+06	88316
HZAU-202-1	28388.7	4.84687e+07	8.94691e+06	711261	185801	1.46208e+06	4.22561e+06	992387	958954	18783.4	529413	589752	159932	180974	1.35539e+06	140685
HZAU-203-1	149182	4.30042e+07	8.4378e+07	333970	52818.1	1.74717e+06	9.92025e+06	1.53193e+06	1.41641e+06	76160.7	282667	550180	1.01443e+06	620077	1.78994e+06	90586.5
HZAU-204-2	728072	4.98678e+07	7.05524e+07	230840	23138.9	830233	6.0327e+06	674882	1.01981e+06	122617	380763	653391	2.93539e+06	1.06909e+06	3.12472e+06	42696.9
HZAU-206-2	88676.9	9.5631e+07	5.00832e+07	1.30999e+06	28998.9	8.85744e+06	7.58682e+07	893298	7.35218e+06	17937.5	695926	1.59219e+06	110482	545342	673161	67723.5
HZAU-207-1	88478.2	9.70404e+07	9.02207e+07	1.25243e+06	20376.4	2.49592e+06	1.39228e+07	796405	3.49395e+06	58735.7	974053	4.58635e+06	1.06523e+06	193332	2.9999e+06	79204.5
HZAU-208-1	43472.2	4.80872e+07	1.18068e+07	1.21123e+06	29449.1	2.37899e+06	9.90963e+06	360698	1.42077e+06	5933.4	944641	116032	44492.4	114143	333607	27054.2
HZAU-209-1	121657	9.70745e+07	1.88912e+06	2.30502e+06	9950.79	5.14066e+06	2.25049e+07	759865	3.88047e+06	6466.3	638543	350951	193342	167808	1.23666e+06	52963.1
HZAU-210-1	517629	6.63243e+07	8.11724e+07	598887	32798.4	2.83843e+06	2.60517e+07	870969	2.65948e+06	208960	285653	733946	3.7865e+06	2.85168e+06	7.40876e+06	64302.5
HZAU-211-2	822332	3.89398e+07	2.52298e+07	84557	21071.7	264100	2.12677e+06	358860	824441	69657.9	242719	615219	977262	938210	2.11605e+06	60008.6
HZAU-212-1	164154	4.58743e+07	5.66474e+07	1.02423e+06	30669.9	1.11978e+06	7.84901e+06	2.46425e+06	696444	69689	529237	475773	1.32142e+06	923424	3.19136e+06	194932
HZAU-213-1	47601.9	4.72416e+07	2.20059e+07	3.96133e+06	13095.5	1.61883e+06	1.2854e+06	2.11952e+06	610953	15625.6	671274	667021	496987	330444	1.10352e+06	1.05492e+06
HZAU-214-1	983999	5.10107e+07	6.13982e+07	433948	8452.55	2.12322e+06	1.03366e+07	598557	1.89308e+06	53280.9	519909	1.20012e+06	1.28264e+06	1.27511e+06	1.97285e+06	45489.4
HZAU-215-2	876414	3.31858e+07	1.00121e+08	311137	17508.9	1.33039e+06	1.32841e+07	454516	1.23876e+06	410768	197813	1.87128e+06	9.24227e+06	1.48544e+06	8.04563e+06	31587.5
HZAU-216-1	896914	3.17235e+07	4.30668e+07	481824	53064.9	1.06915e+06	4.78166e+06	1.07299e+06	735172	71430.6	804854	756551	3.16232e+06	1.28248e+06	6.31646e+06	186117
HZAU-217-1	1.14486e+06	5.34219e+07	9.00005e+07	1.22926e+06	41792.9	2.24752e+06	1.12117e+07	2.5575e+06	1.33364e+06	552132	284117	167796	8.20505e+06	1.73091e+06	1.07059e+07	241021
HZAU-218-2	62650.7	5.49709e+07	4.59924e+07	350341	27687.2	2.23003e+06	1.4961e+07	275665	2.25724e+06	7599.89	609582	399769	31422.9	157066	208990	20032.6
HZAU-219-1	12461.2	5.60668e+07	1.38651e+07	1.9205e+06	110331	3.46701e+06	1.25782e+07	2.46018e+06	1.73819e+06	12499.3	827465	555919	34364.2	51748.7	131147	125492
HZAU-220-2	145104	7.36635e+07	1.34262e+07	3.4738e+06	27152.5	7.96555e+06	3.20243e+07	1.03398e+06	3.71486e+06	26370.5	508831	651058	1.04891e+06	526952	1.61806e+06	303359
HZAU-221-1	136692	7.01516e+07	5.1631e+07	427115	25380.5	2.19886e+06	1.17621e+07	991039	2.78071e+06	53143.6	435385	534023	1.91983e+06	472877	2.1325e+06	60232.6
HZAU-222-3	1.0864e+06	3.68528e+07	9.62484e+07	329172	32891.1	2.33879e+06	1.42796e+07	711380	1.5924e+06	487388	160068	1.27523e+06	5.03122e+06	3.03272e+06	5.97818e+06	109354
HZAU-223-2	2.7121e+06	7.98417e+07	94038350	968736	166803	4.51425e+06	2.51475e+07	543360	3.67974e+06	461927	2.07365e+06	4.58229e+06	1.04628e+07	2.41382e+06	1.07106e+07	109845
HZAU-224-1	12648.8	1.39461e+08	1.72141e+07	1.202e+07	18438.3	2.58914e+07	8.69551e+07	6.19049e+06	9.13351e+06	12344.4	1.80084e+06	5.69062e+06	40657.2	212723	221697	1.78162e+06
HZAU-225-1	111905	6.72896e+07	6.738e+07	864095	41890	4.21315e+06	3.68388e+07	1.31407e+06	2.93122e+06	47717.8	275636	1.89705e+06	1.4924e+06	994674	2.50566e+06	82028.7
HZAU-226-1	12909.5	5.57429e+07	2.02293e+07	1.22687e+06	102580	4.21992e+06	2.46086e+07	858210	2.45105e+06	8669.58	391446	1.32664e+06	93501.4	349192	1.16899e+06	36022.9
HZAU-227-1	1.00823e+06	3.52528e+07	4.99757e+07	553814	42061.6	1.00561e+06	3.96841e+06	1.14846e+06	658552	87203.9	217158	141947	1.49727e+06	715497	8.72987e+06	113881
HZAU-228-2	1.0273e+06	4.98073e+07	9.18877e+07	316907	54437	1.25277e+06	1.22743e+07	225596	1.58391e+06	168824	377244	2.14673e+06	4.44497e+06	3.52347e+06	5.73481e+06	33482.2
HZAU-230-1	40188.1	5.9253e+07	2.37838e+07	983710	41042.5	1.13811e+06	4.81439e+06	980382	1.33215e+06	12294.9	1.01339e+06	883772	97009.5	369223	1.25452e+06	157202
HZAU-231-2	26346.7	1.87489e+07	4.38239e+06	189965	18864.9	571708	2.40782e+06	308473	603602	14598.3	946675	85265.7	109721	38486.2	561607	61585.8
HZAU-232-1	28542.4	4.71825e+07	1.85932e+07	4.94868e+06	50078.7	5.01191e+06	1.36897e+07	709824	1651776	10938.6	857310	709018	548206	472805	1.25482e+07	64520.4
HZAU-234-1	172024	5.02944e+07	1.01396e+08	431294	105059	2.48381e+06	1.9896e+07	1.15873e+06	2.40672e+06	67229.9	477930	715807	1.59403e+06	1.22074e+06	4.44427e+06	71769.9
HZAU-235-1	493828	1.0294e+07	1.87033e+07	169113	30763.5	659366	5.35783e+06	457379	336302	72073.5	839403	50499.9	3.85223e+06	1.11326e+06	3.71281e+06	40238
HZAU-236-2	36312.4	3.58277e+07	1.48856e+07	351645	42454	1.14126e+06	6.82828e+06	439955	879904	7872.35	504353	578912	100893	66199.4	437487	44302.1
HZAU-237-2	1.54238e+06	7.08819e+07	8.89946e+07	399351	74024.6	1.78958e+06	1.73724e+07	476470	2.50784e+06	213129	899455	4.96471e+06	5.74704e+06	2.1518e+06	7.09153e+06	108214
HZAU-238-1	132480	3.69889e+07	4.01595e+07	387154	19709.1	427588	1983600	4.66284e+06	554313	74537.6	604568	229650	2.17595e+06	550120	3.10113e+06	973615
HZAU-239-1	106076	1.89817e+07	12170048	181571	78130.4	822434	7261600	482162	625211	13195.5	330663	344964	274715	393293	1.88504e+06	30922.6
HZAU-240-3	82141.6	6.98846e+07	5.42193e+07	3.39595e+06	53228.9	5.46765e+06	1.23403e+07	1.44239e+06	2.4049e+06	40057.2	634631	1.68684e+06	554062	968608	3.80063e+06	185676
HZAU-241-2	19530.1	1.02489e+08	6.8196e+07	4.22317e+06	23456.9	1.37566e+07	4.61535e+07	475466	6.54329e+06	7455.5	785358	998057	7870.06	43580.6	57275.5	29841
HZAU-242-1	132500	4.87032e+07	6.80472e+07	435153	34388.7	1.86786e+06	1.3709e+07	1.08289e+06	1.71576e+06	142949	236525	437233	1.85642e+06	554355	2.83274e+06	100545
HZAU-243-2	25806.4	8.25864e+07	4.25868e+07	732912	234208	3.03401e+06	2.09073e+07	626537	2.70127e+06	16123.9	1.00875e+06	3.29257e+06	168836	890084	727469	53716.2
HZAU-244-2	1.22242e+06	7.60663e+07	9.23628e+07	208587	46020.4	990676	7.05879e+06	451738	1.60622e+06	303630	605589	244135	2.92469e+06	2.35522e+06	5.17006e+06	19733.9
HZAU-245-1	401316	3.44516e+07	2.89125e+07	240084	15364.5	752604	4.91484e+06	643299	822867	38122.1	311217	103264	1.24162e+06	513248	3.19592e+06	38215.9
HZAU-246-2	407664	6.48816e+07	5.08125e+07	472359	101845	2.07608e+06	1.72506e+07	419048	2.29707e+06	446424	1.52634e+06	2.63719e+06	5.54687e+06	3.97213e+06	9.17843e+06	222086
HZAU-247-2	725631	2.41625e+07	9.04045e+07	1.3868e+06	23660.2	669580	1.55531e+06	4.67534e+06	493315	373846	786001	1.5465e+06	2.92716e+06	2.76798e+06	2.3854e+06	1.21732e+06
HZAU-248-1	117560	6.44578e+07	8.33083e+07	593713	55530.1	2.71287e+06	1.686e+07	1.98519e+06	2.31364e+06	47483.4	708455	2.12921e+06	1.53518e+06	2.03936e+06	3.1966e+06	177162
HZAU-249-1	98691.7	3.50432e+07	4.25034e+07	464274	49894.7	1.68282e+06	5.27972e+06	939011	1.19158e+06	124998	414164	938291	1.95874e+06	879814	3.15046e+06	185876
HZAU-251-1	97481.5	2.65904e+07	4.04154e+07	202595	28384	788127	4.98643e+06	676711	695725	91073.5	694633	81773.6	2.69274e+06	452852	2.98877e+06	27949.1
HZAU-252-2	405197	2.34856e+07	5.84329e+07	326818	14502.8	1.52406e+06	7.55701e+06	794057	1.1228e+06	124922	338411	81104.2	2.38354e+06	1.00407e+06	3.83411e+06	62257
HZAU-253-2	8581.08	5.30448e+07	2.37691e+07	590892	40393.1	3.14619e+06	1.34162e+07	1.23393e+06	2.51892e+06	7685.69	265225	573641	29638.4	98320.9	207586	35066.8
HZAU-254-2	2.13491e+06	9.29549e+07	4.44334e+07	1.32607e+06	32975.3	4.01494e+06	2.46721e+07	790254	3.0254e+06	706299	228324	9.25383e+06	1.10783e+07	2.97408e+06	2.01927e+07	94225.1
HZAU-255-1	82771.4	6.04784e+07	8.22863e+07	2.95083e+06	56418.4	7.76104e+06	3.46724e+07	424433	3.10277e+06	89690.2	291170	5.40524e+06	3.37052e+06	955687	6.69486e+06	70371.1
HZAU-256-1	398803	2.25258e+07	9.81233e+07	149582	24669.1	276735	3.73634e+06	337685	365826	317686	553526	256782	5.44036e+06	3.56835e+06	7.44893e+06	19194
HZAU-258-2	27620.2	7.71207e+07	3.32512e+07	3.86228e+06	7688.23	2.52397e+06	8.33746e+06	1.27664e+06	1.36293e+06	49522.3	735303	466031	294247	383585	1.06023e+07	153663
HZAU-260-1	309330	5.08893e+07	5.70783e+07	418248	64139.1	892744	9.58452e+06	276128	1.01547e+06	186659	331577	9.76438e+06	5.87306e+06	4.9433e+06	9.84018e+06	79662.3
HZAU-262-1	313694	8.89062e+07	5.37214e+07	721335	83362.7	3.19444e+06	2.44417e+07	426508	3.8545e+06	54083.6	875779	4.71345e+06	975125	602108	2.28647e+06	84280.1
HZAU-263-1	897750	3.65427e+07	9.39373e+07	201449	36154.1	418553	5.7679e+06	152513	814173	339073	596008	1.09944e+06	5.58683e+06	2.48571e+06	9.52297e+06	34144
HZAU-264-1	91677.4	6.61806e+07	3.88923e+07	852688	27609.5	2.79209e+06	1.25161e+07	2.32375e+06	2.19324e+06	21304.1	1.25532e+06	420219	331034	432380	1.00725e+06	213012
HZAU-265-1	3.23349e+06	6.89169e+07	9.01549e+07	398105	94959.2	3.44882e+06	3.1528e+07	605932	4.17546e+06	198415	657180	3.04407e+06	6.78866e+06	6.79341e+06	6.40869e+06	33166.7
HZAU-266-2	208829	4.84876e+07	7.40661e+07	110692	26120.2	531726	5.13833e+06	1.24141e+06	1.22003e+06	41639.5	336124	304371	810239	1.16369e+06	2.02888e+06	57125
HZAU-267-2	48537.7	8.37467e+07	6.02946e+06	1.92785e+06	8972.55	5.36969e+06	4.46722e+07	374504	4.77309e+06	12096.4	1.53137e+06	518361	285732	286329	859384	8041.05
HZAU-268-1	121799	1.86652e+07	4.45473e+07	268161	52742.9	798857	4.89467e+06	708409	456070	35991.7	270424	420879	859608	131786	1.88094e+06	81087.6
HZAU-269-2	120777	8.68084e+07	3.71641e+07	1.73437e+06	87284.1	4.247e+06	1.57286e+07	1.32952e+06	2.74012e+06	56413.5	621480	3.08351e+06	1.79141e+06	342501	2.52562e+06	121035
HZAU-270-2	39303.9	7.90129e+07	2.38695e+07	9.16375e+06	144069	9.10771e+06	3.05398e+07	1.58025e+06	3.97062e+06	11902.6	1.01463e+06	573069	48608	85532.9	824674	249978
HZAU-271-2	110859	4.06963e+07	1.95802e+07	1.80369e+06	35416.5	1.46667e+06	3.66384e+06	7.09913e+06	592022	25615.6	481847	213517	485269	355946	790900	4.35666e+06
HZAU-272-2	1.98108e+06	44533125	8.22497e+07	418952	40966.4	1.5286e+06	1.9258e+07	405011	1.41198e+06	267681	315209	432860	4.08798e+06	5.47395e+06	1.14926e+07	60452.5
HZAU-273-2	177140	2.25831e+07	5.56623e+07	314967	59757.8	633229	5.56024e+06	303080	487392	134849	342773	906390	1.7017e+06	3.56811e+06	4.01529e+06	86484.6
HZAU-274-2	983612	5.30478e+07	7.56062e+07	5.32765e+06	109826	6.82596e+06	2.28388e+07	1.06796e+06	2.57575e+06	182049	413861	3.73254e+06	8.61632e+06	5.54342e+06	8.065e+07	87553.4
HZAU-275-1	991281	3.76239e+07	4.96609e+07	99325.1	32536.9	234284	6.1331e+06	184387	721206	1.2323e+06	425739	3.90763e+06	1.27408e+07	7.85946e+06	1.83109e+07	54312.7
HZAU-277-3	143492	5.6392e+07	8.5997e+07	1.08382e+07	41341.3	4.96726e+06	7.17518e+06	1.58246e+07	1.01691e+06	74645.7	546622	1.84776e+06	3.9488e+06	831370	7.1229e+06	1.32133e+07
HZAU-278-2	590203	5.48005e+07	1.41344e+07	1759680	23393.4	5.56367e+06	2.51755e+07	659538	2.57428e+06	16345.7	426928	265503	438904	414573	985006	48197.4
HZAU-279-1	263172	4.1428e+07	2.87013e+07	268250	13461.9	810765	6.43955e+06	430027	871408	50270.7	477052	240958	1.29393e+06	591224	3.73853e+06	23125.6
HZAU-281-1	24639.9	4.59122e+07	5.01152e+06	547290	299246	1.36987e+06	8.31051e+06	1.10599e+06	1.29806e+06	8477.81	383178	449257	217764	87088.1	1.0144e+06	262402
HZAU-282-1	9210.84	4.70378e+07	4.54366e+07	7.72908e+06	28646	2.08707e+06	4.75461e+06	1.37519e+07	887483	28118.4	215799	765549	455242	329260	8.17749e+06	7.27552e+06
HZAU-283-1	84749	2.56462e+07	6.14297e+07	578643	61920.6	1.23127e+06	6.53606e+06	902415	784194	53609.4	150114	577690	1.47179e+06	1.18673e+06	8.83254e+06	136136
HZAU-284-2	284004	1.40956e+07	2.41146e+07	98130.3	17761.1	243638	1.32206e+06	691536	266128	97524.1	618617	31596.5	1.31857e+06	689046	2.01418e+06	103889
HZAU-285-1	203852	5.81848e+07	2.44209e+07	4.10353e+06	16517.9	2.48317e+06	4.2929e+06	6.33233e+06	1.01862e+06	31010.3	388722	1.05799e+06	747456	296507	1.95475e+06	2.19667e+06
HZAU-286-1	130735	6.23268e+07	4.62498e+07	283126	3895.19	1.64018e+06	1.7484e+07	1.20915e+06	2.48615e+06	12242.4	563084	1.73404e+06	208482	277270	764556	81270.9
HZAU-287-1	293500	8.69043e+07	4.54707e+07	693075	84087.3	2.27035e+06	1.04883e+07	402763	2.52562e+06	1.2287e+06	700684	1.52756e+07	1.4762e+07	5.55282e+06	2.12353e+07	61347.9
HZAU-288-2	1.10298e+06	3.65632e+07	1.61112e+07	1.67179e+06	13751	3.30179e+06	9.83327e+06	1.49691e+06	1.29955e+06	38558.5	624359	265503	1.30067e+06	676114	3.27721e+06	176686
HZAU-289-1	743212	4.56533e+07	8.69244e+07	423892	32392.5	1.76789e+06	1.69087e+07	312577	2.32474e+06	146234	461834	4.78672e+06	3.77037e+06	5.34466e+06	3.38303e+07	51043.1
HZAU-290-2	212829	3.1185e+07	5.21795e+07	956211	28621.1	2.43258e+06	9.16428e+06	437938	1.09953e+06	94233	275250	505390	1.03522e+06	571915	1.59861e+07	61499.3
HZAU-291-2	327236	2.66757e+07	5.85219e+07	251544	19713.1	1.06357e+06	6.39507e+06	387342	863530	113890	251147	787787	2.56829e+06	1.40242e+06	4.13775e+06	19505.5
HZAU-293-1	143253	6.30496e+07	1.79862e+07	813548	109568	3.31028e+06	2.21238e+07	204106	3.02378e+06	29267.5	343487	774287	735321	475264	1.41953e+06	25559.3
HZAU-297-1	16293.2	9.05823e+07	1.11246e+07	2.59377e+06	4060.65	7.56954e+06	3.4327e+07	663577	3.69646e+06	18764.1	349879	470161	79978.1	95646.5	340632	117713
HZAU-298-2	37688.4	8.74974e+07	4.5728e+06	1.20215e+06	17615.4	4.05601e+06	2.28537e+07	1.12388e+06	2.9587e+06	8854.08	856315	746287	134625	47022.3	394237	51423
HZAU-299-1	33106.1	7.55685e+07	3.59625e+06	844660	11602.4	1.76671e+06	7.67597e+06	280185	1.08846e+06	9040.26	299619	173545	104341	83423.6	552236	24694
HZAU-300-3	2.02381e+06	1.22693e+07	4.7468e+07	161624	55133.3	586310	8.69569e+06	183022	498524	629906	348702	90566.2	1.01353e+07	3.14008e+06	1.43588e+07	61645.7
HZAU-301-2	783647	4.2512e+07	5.93685e+07	880085	30900.6	2.4773e+06	9.04175e+06	2.17445e+06	1.39906e+06	95906.8	370967	792518	4.80961e+06	993928	4.90654e+06	105993
HZAU-302-2	1.44604e+06	3.3091e+07	5.84851e+07	298583	70282.4	904481	4.3727e+06	307028	1.15655e+06	480559	621976	236953	4.71282e+06	1.64546e+06	4.7186e+06	35523.9
HZAU-303-2	303452	3.63497e+07	2.21376e+07	196363	42969.4	819648	3.99515e+06	263399	1.01629e+06	38548.8	307856	487401	939087	255347	2.44127e+06	21907.5
HZAU-304-1	19762.4	1.44895e+07	9.80495e+06	175690	59641.8	869456	3.37819e+06	879279	494784	11400	292078	514456	78501.5	84548	542776	54085.8
HZAU-305-2	92157.5	4.08096e+07	7.3998e+07	1.16621e+06	30053.8	2.00297e+06	9.76208e+06	2.38712e+06	1.05481e+06	66182.4	187457	512735	2.48023e+06	880000	5.35809e+06	378207
HZAU-306-2	77126.4	9.36281e+07	1.76786e+07	1.6607e+06	84671.5	4.29439e+06	2.50836e+07	349890	3.97062e+06	11281.9	1.28788e+06	1.35658e+06	107947	101740	373194	55337.1
HZAU-308-2	69318.6	7.47635e+07	8.66768e+07	1.37086e+06	26855.5	1.97037e+06	1.07856e+07	1.44999e+06	1.73112e+06	37620.5	676266	833931	425212	1.09701e+06	1.52361e+06	458792
HZAU-309-3	507146	7.31462e+07	8.79874e+07	175653	35457.6	1.82556e+06	2.56328e+07	302600	3.60874e+06	192245	443168	6.35662e+06	5.58994e+06	551670	6.36211e+06	30626.6
HZAU-310-2	92617.7	6.40742e+07	3.39939e+07	510041	27608.9	3.39124e+06	2.64912e+07	633215	2.66003e+06	32507.3	453626	704093	866518	214252	1.74098e+06	26652.5
HZAU-312-1	809158	5.3156e+07	5.13599e+07	2.58434e+06	83746.6	1.56905e+06	8.19413e+06	1.66251e+06	1.07446e+06	333444	766066	1.89364e+06	5.52972e+06	4.77181e+06	5.94907e+07	255777
HZAU-314-1	210595	5.08819e+07	9.17801e+07	1.34835e+06	36490.9	4.555e+06	2.00422e+07	366977	2.44314e+06	77026.6	344439	2.30441e+06	1.35634e+06	1.3535e+06	4.29099e+06	47079.6
HZAU-316-1	343002	5.05842e+07	4.80129e+07	758991	35008.9	1.66915e+06	1.037e+07	256717	1.35765e+06	220729	348348	5.53035e+06	1.94056e+06	7.10237e+06	4.12346e+06	30333.4
HZAU-317-1	91509	3.29047e+07	7.36509e+07	306350	60955.3	870562	4.83726e+06	2.10832e+06	876855	32607.8	1.07056e+06	983312	545067	912490	3.79589e+06	397314
HZAU-318-1	53520.8	7.47112e+07	5.11736e+07	825225	26091.1	3.19905e+06	2.21462e+07	903014	2.96851e+06	11546.7	472368	1.49174e+06	322458	249747	1.24476e+06	65910.2
HZAU-319-2	30780	3.80228e+07	8.3705e+06	530395	8657.87	1.66665e+06	1.1931e+07	539762	1.22925e+06	21654.2	433242	179739	168296	53902.2	1.14897e+06	43830.8
HZAU-320-2	22229.5	3.04056e+07	3.64612e+07	352115	76444.3	1.77107e+06	1.49063e+07	1.92432e+06	1.00949e+06	28954.2	237993	934199	484688	381029	2.03463e+06	202092
HZAU-321-2	179687	3.29472e+07	4.98474e+07	210273	49543.5	269227	6.09358e+06	554884	428553	132169	305489	404993	3.66516e+06	612015	7.87956e+06	131327
HZAU-322-1	36022.2	7.58852e+07	1.87502e+07	981487	11847	2.89918e+06	1.79719e+07	554183	3.30129e+06	19436.6	712203	781973	238464	377643	357530	21494.3
HZAU-323-1	122238	1.57959e+07	5.11372e+07	192190	41823.4	496511	3.16337e+06	304160	614798	29402.2	472899	31449.9	958649	257609	1.65912e+06	18799.6
HZAU-324-1	94280	2.17774e+07	1.38571e+07	134360	45468	291639	4.27458e+06	994294	460136	31045.9	617314	165697	898845	244113	1.89707e+06	83999.1
HZAU-325-2	272183	4.53926e+07	5.02256e+07	2.63683e+06	44264	1.73995e+06	6.66271e+06	3.92562e+06	755786	911615	521025	8.42953e+06	9.2598e+06	6.49998e+06	8.25771e+06	1.68549e+06
HZAU-326-2	73708.4	2.37574e+07	8.77151e+07	68844.8	115621	318350	5.94119e+06	196928	334882	103170	217888	486039	3.96167e+06	1.77902e+06	7.99617e+06	41049.7
HZAU-328-2	8696.84	6.02461e+07	3.39915e+07	403335	32599.1	2.16637e+06	2.87643e+07	573028	2.57844e+06	11181.5	394761	585268	14037.5	45471.1	59679.7	25644.8
HZAU-330-1	222935	6.26625e+07	8.10879e+07	185675	76979.1	1.20108e+06	9.57347e+06	562319	2.15649e+06	649361	1.26405e+06	9.16544e+06	8.39926e+06	4.81643e+06	1.1875e+07	92910.9
HZAU-331-2	251866	6.80474e+07	6.45424e+07	916279	27218.2	4.15727e+06	1.62098e+07	469660	2.19394e+06	9020.17	1.69787e+06	282026	145638	87166.1	489995	86528.4
HZAU-333-1	76928.4	6.35951e+07	1.83428e+07	587884	21238.4	3.2015e+06	1.89822e+07	855493	2.95477e+06	36849.5	355066	1.09363e+06	340278	575483	679736	45887.2
HZAU-334-2	82718.7	1.37916e+07	1.83947e+07	430554	41700.5	925142	3.03376e+06	1.35862e+06	461104	25118.1	462886	630811	393047	129145	1.1318e+06	79190.9
HZAU-335-4	134207	4.74081e+07	2.58264e+07	668869	7720.8	2.04596e+06	1.69914e+07	866996	2.04436e+06	49108.3	228322	1.52099e+06	714257	679162	1.91004e+06	38860.1
HZAU-337-2	24021.1	6.6524e+07	2.36944e+07	514360	51224.3	3.81541e+06	2.67735e+07	1.08103e+06	3.54192e+06	14091.7	516665	685267	371488	123478	1.5947e+06	35586.3
HZAU-339-1	3745.56	7.47717e+07	2.32824e+07	1.4284e+06	13649.6	6.5535e+06	4.88223e+07	1.85276e+06	4.00731e+06	23028.9	487750	1.18966e+06	15467.7	33622.8	434782	44773.6
HZAU-340-2	424957	6.3297e+07	9.66093e+07	923443	25939.2	2.54025e+06	1.84293e+07	301447	1.99818e+06	136227	198874	743925	3.64493e+06	1.7217e+06	8.79873e+06	45094.3
HZAU-341-2	56470.3	6.52093e+07	8.4491e+07	1.37584e+06	108900	2.71522e+06	7.73113e+06	3.30721e+06	1.21828e+06	80439.9	556330	349804	563624	331336	1.89636e+06	759092
HZAU-342-1	671023	5.69886e+07	3.88017e+07	1.78628e+06	16493.6	4.73515e+06	2.75119e+07	1.92316e+06	2.47036e+06	50248.6	355584	602515	932340	578884	1.52349e+06	222989
HZAU-343-2	18674.2	3.58761e+07	8.09933e+06	429352	23940.8	1.11856e+06	6.41175e+06	255233	796331	6875.86	955901	232258	94754.2	45920.9	485498	21473.2
HZAU-344-1	90557.4	4.43765e+07	6.14396e+07	112116	41904.2	569469	8.49284e+06	247848	971758	73501.5	1.38152e+06	670275	2.25533e+06	1.23e+06	3.16971e+06	28495.3
HZAU-345-2	65953	3.33524e+07	2.12834e+07	347208	61010	1.20012e+06	3.81212e+06	477822	863472	33329.6	391500	1.39608e+06	467359	363757	1.27218e+06	52593.2
HZAU-346-2	642844	8.49527e+07	5.97386e+07	1.00525e+06	27060.6	4.50478e+06	2.39225e+07	728575	4.3329e+06	129278	649825	1.19295e+06	2.81553e+06	539793	3.93302e+06	87873.3
HZAU-347-2	46543.5	7.4684e+07	5.5995e+07	1.96354e+06	107440	4.20291e+06	1.46099e+07	673781	2.39244e+06	28811.5	950879	1.89303e+06	181305	751010	2.51163e+06	63178.4
HZAU-348-2	40222.6	6.3993e+07	2.18365e+07	1.41429e+06	5880.47	2.58993e+06	9.75057e+06	1.29853e+06	2.05087e+06	7106.03	382988	343687	252494	169717	874322	66688.1
HZAU-350-1	144919	1.24266e+07	6.46232e+07	196393	37098.7	312716	3.11354e+06	358255	370358	197035	145531	80479.1	2.65716e+06	487443	1.16704e+07	21203.1
HZAU-351-1	175658	2.33923e+07	2.50731e+07	213116	32628.8	598985	4.75004e+06	656118	618037	47854	396350	499022	960979	802973	2.09055e+06	36109.4
HZAU-353-1	5131.49	5.89248e+07	2.20837e+07	943995	17899.7	2.31309e+06	1.44023e+07	998798	1.858e+06	3785.16	611235	712278	36457.6	40568.3	160881	97435.8
HZAU-354-2	254941	3.42597e+07	376496	590359	554.604	327167	1.56937e+06	190.554	625107	307529	498043	8112.1	1.56965e+06	10843.3	6.93623e+07
HZAU-355-2	353760	7.34087e+07	3.20205e+07	3.27861e+06	48320.7	5.06393e+06	1.56077e+07	1.36759e+06	2.31235e+06	35295.1	1.76507e+06	1.23617e+06	1.01136e+06	1.40512e+06	3.11829e+06	148733
HZAU-357-1	53808.3	6.18958e+07	1.62647e+07	1.01901e+06	15292.9	2.07612e+06	1.0169e+07	1.11802e+06	1.73873e+06	12479.6	419454	153436	185266	152720	627013	151186
HZAU-358-2	470026	7.34505e+07	2.99413e+07	2.40909e+06	20158.1	5.97361e+06	1.78874e+07	616178	2.80618e+06	124994	768871	530725	3.13743e+06	782248	3.8035e+06	130659
HZAU-359-1	664793	5.34867e+07	2.17583e+07	1.68649e+06	30387.9	4.86587e+06	2.13052e+07	798348	2.03081e+06	93331.3	359899	319319	2.48982e+06	1.36693e+06	3.1919e+06	81482
HZAU-360-2	173526	5.76775e+07	4.16462e+07	1.51278e+06	13214.4	3.7954e+06	1.3883e+07	1.02975e+06	1.47075e+06	92601.4	1.89847e+06	3.45928e+06	1.69356e+06	1.06629e+06	2.55031e+06	72828
HZAU-361-1	64212	4.72823e+07	6.63405e+07	681655	33791.1	1.47593e+06	8.20222e+06	2.93373e+06	1.2002e+06	94721.8	2.05421e+06	581897	3.79553e+06	657693	4.59876e+06	281800
HZAU-362-1	45233.5	6.14426e+07	6.73079e+07	212483	34413.1	1.92269e+06	2.4546e+07	485024	2.96194e+06	46691	1.81787e+06	2.13156e+06	1.42094e+06	711718	3.07459e+06	26744.2
HZAU-365-2	77604.1	6.09626e+07	4.36252e+06	4.21086e+06	7808.93	9.08521e+06	2.47486e+07	1.97086e+06	2.44098e+06	12863.6	207525	312098	133829	77665.3	604268	148503
HZAU-366-1	126573	1.56322e+07	8.73507e+07	68847.2	62317.1	347382	7.85193e+06	81775.7	547411	110357	831520	219365	2.61147e+06	959271	5.34812e+06	13185.2
HZAU-367-3	24095.5	1.16123e+08	3.27523e+07	556801	24660.9	2.45141e+06	4.31637e+07	103876	4.46489e+06	18252.1	319750	2.92282e+06	25519.4	103741	229558	33468.9
HZAU-368-2	1.51242e+06	3.66815e+07	4.93208e+07	110432	56540.2	253909	5.02523e+06	474851	712424	421905	245561	4.93688e+06	5.46766e+06	1.02023e+07	6.84841e+06	51349.6
HZAU-369-1	39868	2.52895e+07	2.93313e+07	113851	29418.3	649212	6.80668e+06	279526	888410	24324.6	272347	271067	782153	257832	1.07606e+06	14830
HZAU-371-1	243008	5.14463e+07	5.22459e+07	98200.7	29756.1	415404	7.87624e+06	390417	1.26145e+06	392829	896267	3.19022e+06	5.18009e+06	1.80422e+06	9.6385e+06	46251.9
HZAU-373-2	75622.5	4.51628e+07	2.93402e+07	677419	26823.9	2.52786e+06	1.34769e+07	1.45422e+06	1.87475e+06	55815.4	115184	1.02999e+06	1.39939e+06	186273	3.06596e+06	123390
HZAU-375-2	25055.8	5.63342e+07	3.70515e+07	1.07127e+06	227300	3.24426e+06	2.67059e+07	53930.3	2.33689e+06	12584.3	580457	1.89421e+06	809389	131323	5.95073e+06	6004.13
HZAU-376-1	504383	7.18137e+07	8.34441e+07	2.71259e+06	65215.7	6.50941e+06	3.88479e+07	1.92405e+06	2.48434e+06	98211.9	577717	1.14124e+06	2.7502e+06	2.05499e+06	8.49871e+06	914972
HZAU-377-2	468435	5.61031e+07	5.61856e+07	2063880	39962.1	5.42102e+06	2.05198e+07	1.763e+06	2.78424e+06	90454.8	337464	652354	1.1296e+06	792245	8.84114e+06	54183.4
HZAU-378-2	207485	5.11365e+07	5.30009e+07	741967	31287.9	2.15739e+06	1.32488e+07	116625	1.80753e+06	130087	673596	2.90017e+06	1.95358e+06	2.26044e+06	3.62783e+06	32011.1
HZAU-379-2	499545	2.89289e+07	3.97176e+07	100971	42760.4	302291	1.98602e+06	214421	748671	21752.9	328222	643020	491264	1.15867e+06	2.25059e+06	15452
HZAU-380-3	142131	3.41786e+07	7.48027e+06	97548	20990.6	303734	2.47793e+06	202012	630036	12318.6	205303	193681	318610	446688	1.25327e+06	19241.2
HZAU-381-2	73859.1	6.25904e+07	3.47859e+07	475448	14768.6	2.66567e+06	2.21315e+07	683651	2.92799e+06	43646.5	501991	1.48157e+06	1.67436e+06	631609	4.9007e+06	35085.8
HZAU-382-1	183753	2.42059e+07	6.59074e+07	678467	28567.7	1.29944e+06	8.44651e+06	909861	676116	45628.6	115483	1.70153e+06	2.43037e+06	1.38621e+06	7.37757e+06	139087
HZAU-383-1	39480.3	6.27732e+07	1.17064e+07	809530	58958.2	2.74388e+06	1.28069e+07	309303	2.62869e+06	14706.4	362314	1.02713e+06	148322	81263.8	584746	29193.3
HZAU-384-2	262860	2.39049e+07	8.38722e+07	183300	40184.5	159405	4.95157e+06	340896	744507	602435	1.1981e+06	120472	1.28895e+07	2.32448e+06	1.12924e+07	63905.3
HZAU-385-3	59439.6	6.399e+07	2.23091e+07	2.76601e+06	99499.9	5.39105e+06	1.56082e+07	1.98789e+06	1.75029e+06	41221.1	1.32069e+06	697821	623058	349099	1.31648e+06	238315
HZAU-386-2	13068.4	7.16033e+07	4.13496e+06	2.896e+06	11512.2	1.20104e+07	8.8133e+07	1.58838e+06	3.69644e+06	30466.3	1.76157e+06	751755	14834.6	38093.2	8770.15	97928.6
HZAU-388-1	20872.9	8.91776e+07	4.83639e+06	802683	7846.31	1.802e+06	1.20351e+07	534618	3.31172e+06	6092.25	488047	555230	10858.8	17465.6	23066.5	27764.9
HZAU-389-3	714785	6.76674e+07	1.12351e+08	1.11854e+06	79756.3	7.12237e+06	3.47852e+07	1.10844e+06	4.28314e+06	255737	843306	5.24275e+06	5.63866e+06	4.06801e+06	6.87761e+06	137352
HZAU-390-2	154597	1.41859e+07	4.56484e+07	94983.8	44479.1	364584	2.04997e+06	721053	439358	44568.4	346025	148685	1.31684e+06	1.16747e+06	2.79765e+06	104935
HZAU-391-1	110686	4.82674e+07	5.22111e+07	301755	45280.6	1.67109e+06	1.27881e+07	681587	2.05501e+06	62578.1	515355	779336	955866	1.49643e+06	3.16652e+06	115826
HZAU-393-2	26309.5	4.79543e+07	7.62122e+07	576765	41598.2	2.6567e+06	1.57373e+07	584591	1.91668e+06	54482.7	287861	1.55246e+06	684862	782890	1.03581e+06	88961.5
HZAU-394-2	147150	8.25636e+07	1.06593e+08	479381	24060.9	2.01317e+06	1.80141e+07	526863	2.89096e+06	67441.2	626523	3.24581e+06	1.16135e+06	519349	1.75678e+06	49328.3
HZAU-395-1	578175	8.93799e+07	9.34339e+07	869898	27167.3	2.73918e+06	1.85511e+07	652914	3.4454e+06	218263	243480	3.33309e+06	4.83351e+06	769675	5.68309e+06	54342.2
HZAU-396-1	37779.5	5.69613e+07	2.36883e+07	543558	30410.6	2.60478e+06	2.68259e+07	2.44519e+06	2.67892e+06	15443.4	972294	1.3726e+06	260032	174952	1.49536e+06	108156
HZAU-397-3	104815	5.53674e+07	6.89893e+07	196460	25869.4	1.73678e+06	1.27254e+07	445561	1.7717e+06	57752.6	1.24343e+06	731910	1.01723e+06	1.17683e+06	1.10494e+06	24159.7
229-1-2	137732	5.1351e+07	82406250	235415	18334.6	965120	7.80092e+06	427467	1.40542e+06	83722.5	148225	1.9757e+06	1.77304e+06	369996	2.97513e+06	65454.2
313-1-2	317898	2.47261e+07	3.73327e+07	452177	26016.2	1.47427e+06	6.83579e+06	3.33325e+06	627744	108337	214293	227493	1.73455e+06	877580	6.87628e+06	218351
HZAU-398-1	167662	1.244e+07	2.62686e+07	185617	14521	335528	1.77933e+06	245023	283791	34372.3	469263	97985.8	296046	150705	1.0553e+06	14390.1
Mean	337738	5.26883e+07	4.71745e+07	1.17965e+06	45947.3	2.69455e+06	1.49594e+07	1.20601e+06	1.89901e+06	122584	601038	1.48885e+06	2.17869e+06	1.22985e+06	5.32108e+06	294664
Fold	863.286	13.5478	298.414	174.595	539.568	162.426	68.5649	83045.1	34.3199	325.562	18.003	1883.06	1875.72	940.887	9195.97	2200.7
Skewness	2.91943	0.438473	0.290759	3.73197	2.92139	3.98058	2.70176	5.33702	1.74537	3.30633	1.67516	3.23698	2.15271	2.57375	5.46158	8.50061
Kurtosis	10.5851	0.388822	-1.00361	17.1467	11.7279	25.7074	10.6057	35.1161	5.54237	13.2393	2.7671	13.7455	4.97188	7.45051	34.4508	81.0253
